# Supplementary material for: Next-generation sequencing-based detection of germline L1-mediated transductions
Source: BMC Genomics. 2016 May 10;17:342. doi: 10.1186/s12864-016-2670-x (PMC4862182; doi:10.1186/s12864-016-2670-x)
Supplement: Additional file 2: — Is a list of all L1-transductions discovered in this study and their validation status in macaque, orangutan, chimpanzee and human. (XLSX 109 kb) [file 12864_2016_2670_MOESM2_ESM.xlsx]

## Sheet: Description
	Chimpanzee	List of all detected L1-mediated transductions in five chimpanzee individuals
	Orangutan	List of all detected L1-mediated transductions in five orangutan individuals
	Macaque	List of all detected L1-mediated transductions in five rhesus macaque individuals
	Human	List of all detected L1-mediated transductions in one human individual (two technical replicates)
	General data format	The ordinal number of non-redundant insertions
		Target chromosome, target start, target end
		Source chromosome, source start, source end
		Sum of reads indicating the translocation which confirms transduction
		The average "uniqueness" of reads indicating transduction (mean of how many times the read is found in the genome)
		Number of reads containing at least six consecutive non-reference As/Ts
		Class (L1)
		Target site duplication (TSD) length
		Computationally assessed size of the predicted transduction
		Samples (x5 in primates/x2 in human)
		PCR validation status (primates only)
		Single-molecule validation status (primates only)
		L1 length (primates only)
		TS length (primates only)
		Validation status (human only)

## Sheet: Chimpanzee
# insertion	Target chr	Target start	Target end	Source chr	Source start	Source end	Sum of reads	Average uniq	Reads with 6 A/Ts	Class	TSD	Size	PR00226	PR00738	PR00818	PR01106	PR01171	PCR validation status	Single-molecule validation status	L1 length	TS length	TS sequence
1	chr1	168731784	168731792	chr18	31310157	31310289	14	2.64286	0	L1	15	132	0	0	0	0	1	NA	NA	NA	NA	>panTro3_ct_UserTrack_3545_0 range=chr18:31310158-31310289 5'pad=0 3'pad=0 strand=+ repeatMasking=none ACAATGTGCACATGTACCCTAAAACTTAAAGTATAATAAAAAAAAAAAAAAGAAACTTTGTATTGATAATAAAATACTAAAATTGTTGAAATCTTAGAAATCAAATAAAAATTTTGTTTATTTAAAAAAAAA
2	chr1	218895990	218896007	chr10	86513475	86513580	4	1	0	L1	16	105	1	1	1	0	0	Unclear	NA	NA	NA	>panTro3_ct_UserTrack_3545_0 range=chr10:86513476-86513580 5'pad=0 3'pad=0 strand=+ repeatMasking=none TTTTTTTTTTTTTTTTTTTTTGTGATGCATTCTGTTTTTTTTTTTTTATTATTATACTTTAAGTTTTAGGGTACATGTGCACATTGTGCAGGTTAGTTACATATG
2	chr1	218895990	218896007	chr9	106580513	106580603	8	1	8	L1	20	90	1	1	1	0	0	NA	NA	NA	NA	>panTro3_ct_UserTrack_3545_0 range=chr9:106580514-106580603 5'pad=0 3'pad=0 strand=+ repeatMasking=none TAAAAGGCATTAGTCCTTGCTCTATCACATATGTTCCAAATGTTTGTCAATGTGTGCTATTGGCCTTTGATGAAAGTTATTGCGCACTAA
3	chr10	54643580	54643593	chr7	6620368	6620628	29	1	7	L1	12	260	1	1	1	0	1	Validated	NA	5231	769	>panTro3_ct_UserTrack_3545_0 range=chr7:6620369-6620628 5'pad=0 3'pad=0 strand=+ repeatMasking=none GAAATTTAATATTTTATTACTGTAGCCTTGCAGATACAACCTTTTTAAAACAAAAAATGCATTACCAACTCTTAAAATTGAACTTGCAATTAAGGTTACTGTAATAAAACAGTAATGTTTCATCAGTCTTCACCCCATAGTCTGAGGTGTAGTCTCTGGACAAATTTTAAATTCTGTGTTTGAATGTGTTTTTAAATGCGAAAGTAATATATATTCTTTTGTAAAGTGGTCAAGTAATAAAAATAATATATACAGCAATA
4	chr11	5515936	5515953	chr7	84117529	84117762	6	1.16667	1	L1	16	233	0	0	0	0	1	Validated	NA	1000	NA	>panTro3_ct_UserTrack_3545_1 range=chr7:84117530-84117762 5'pad=0 3'pad=0 strand=+ repeatMasking=none CAGCACTGTTCAAAGGGTTTCTGGGGCACCTTTATACCTTATCTCTCAACAGGTAACCTGAAATTACTACCATTGTTATCCTTAGTTGGAGATCTGATTCCTCCAAATAATTCTAAAATGTAAATATACAAATTGTACAGTTTACACTACAGGTGACATTCAATTCATATGAGATTATTTTTTAAACCCCTTACTTAGCAGACAGTGTGGGACTGAAGGCCCTGAAAACAGAA
5	chr12	22413173	22413190	chr1	113217610	113217800	10	2.8	0	L1	16	190	0	0	1	0	0	NA	NA	NA	NA	>panTro3_ct_UserTrack_3545_0 range=chr1:113217611-113217800 5'pad=0 3'pad=0 strand=+ repeatMasking=none TTGCGAGAGTGCCAGCTATCCCAAGGGAAACTTTGGAGGGAACCAGCTACTAGATGGTTCAATTAGTCTTTCGCCCCTACACCCAGGTTGGATGACCGATTTGCACGTCAGGACTGCTACGGACCTCCACCAGAGTTTCCTCTGGCTTTGCCCTGCCCAGGCAGAGTTCACCACCTTTCAGGTCCTAACA
6	chr20	8386839	8386855	chr18	35630442	35630663	12	1	5	L1	15	221	0	1	0	0	0	Negative	NA	NA	NA	>panTro3_ct_UserTrack_3545_2 range=chr18:35630443-35630663 5'pad=0 3'pad=0 strand=+ repeatMasking=none ATAAGAAGGAGAGGAATGCTAGCAGAAGACTGACCAATTCTTTCAAGTCTAATAAGCATACATTAAAATCGAAGTTTCATCAATTAGTACTTACTTCATTTGAGAGAACTTCAATTACTAGTTACTGCATTTGAGGTTCAGTTTCCCCATCTCTAAAATGGGAACATTAACTACTTTGCAAAATTGTTTTAGATATTAAATAAAATAAAGGATTAATAACA
7	chr20	17284515	17284531	chr4	18530746	18530842	13	2.76923	12	L1	15	96	1	1	1	1	0	Validated	NA	745	55	>panTro3_ct_UserTrack_3545_0 range=chr4:18530747-18530842 5'pad=0 3'pad=0 strand=+ repeatMasking=none AAAATATAGGTTGCATCAATATTCAGTGTTTATTATATTATGCAAGTAAACTATGAGCTATATATAAACACCATAAAATTTATTATGTAAATATTA
8	chr3	85714105	85714120	chr18	31720580	31720725	9	1.44444	4	L1	14	145	0	0	0	1	1	NA	NA	NA	NA	>panTro3_ct_UserTrack_3545_1 range=chr18:31720581-31720725 5'pad=0 3'pad=0 strand=+ repeatMasking=none ATGAAATCAGGGACACCAGTATAGAGCCAATGGACATTTAAAACATAATAAGGCAATATATGAATACTTTATGCCAATAAATTTGTCAATTTGGATAAAATGGAATAATCCTTTGAAAAATAAAAATAACACACAATGAAAAAAA
9	chr4	67251572	67251598	chr8	17667862	17668032	5	1	0	L1	15	170	0	1	0	0	0	Negative	NA	NA	NA	>panTro3_ct_UserTrack_3545_0 range=chr8:17667863-17668032 5'pad=0 3'pad=0 strand=+ repeatMasking=none TATATCCTTCATTGTGTGTTTCTAGCCCTTTGTGTTTCCATTATCATGTGATAAGTGGCTCCCCAACGCAGAATTGAGTTGTTTATGATGACATTCCTTACTGGAAGCTCCTTACCTGGCCTGGCCCTTTTTAGAGGAACCAGAATCTTAACTTTGATTGTCAGTAGCCT
10	chr5	156719874	156719890	chr7	112789938	112790146	18	1.05556	5	L1	16	208	0	1	0	0	0	NA	Validated	800	500	>panTro3_ct_UserTrack_3545_2 range=chr7:112789939-112790146 5'pad=0 3'pad=0 strand=+ repeatMasking=none GCAGCCAGAAGCAGGATTTACTGGCAAGGGGTACCAGGGTACTCCTTCACATCTTGGGGTGAAGGGAATATTCTATATATTGATTGTGATGTTGGTTACAAAAATGTATTCATTTGTCAAAACTCACTATACATTTAAAATGACATTATCTTATTATATATATTATAACTTAATAAAGTTGAAAATGTGGCATATGCTTAAAACAGAA
11	chr6	134858898	134858925	chr3	74914220	74914384	12	1.5	0	L1	26	164	0	1	0	1	1	Validated	NA	1266	234	>panTro3_ct_UserTrack_3545_0 range=chr3:74914221-74914384 5'pad=0 3'pad=0 strand=+ repeatMasking=none CACACACACACACACACACACACACACTTTGGAGAACTCCAACATTACAGAAACGTGGCTTTACTTAAAGTTCCCCCTAATCCCATCAAACAAAATAACTACAATAACTATAAACTGTTCATTAGCTCAGAGCATTTTTCCCCTGCAAAGACTAATATAAATGC
12	chr9	105490869	105490880	chr4	149326145	149326387	14	1.57143	0	L1	10	242	1	0	0	0	0	Validated	NA	NA	452	>panTro3_ct_UserTrack_3545_1 range=chr4:149326146-149326387 5'pad=0 3'pad=0 strand=+ repeatMasking=none AATAGGATAAAATTTCAACATAATACATCTCATTATTACATAGTATTCTATATAGTAGTTGGACACAATATAATATGTCCTCATTCATTCATTCAATGCTAATTTACTGAGCACTTATTATGTGCCAGATACAATTCCAGAAGTCAAGGATACAGTGTGACAAAAGTTCTCTGCCTTCTTGGGGCTTACATGTTCTATTAAAAAGTAGTGTATGGTAAAGCCTTCTAAAAAGACAAATCTAT

## Sheet: Orangutan
# insertion	Target chr	Target start	Target end	Source chr	Source start	Source end	Sum of reads	Average uniq	Reads with 6 A/Ts	Class	TSD	Size	AG06105	AG06209	GM04272	PR00054	PR01110	PCR validation status	Single-molecule validation status	L1 length	TS length	TS sequence
1	chr1	30362005	30362021	chr6	49623051	49623139	9	1	9	L1	15	88	1	0	1	1	0	NA	Validated	700	280	>ponAbe2_ct_UserTrack_3545_1 range=chr6:49623052-49623139 5'pad=0 3'pad=0 strand=+ repeatMasking=none AAATGTAGCATATGATAAAGATAACATTTCAAATGAAATACAGAAAAATATTTATTAATCAATAAATGGTCTTCATAAAACTCGCTAA
2	chr1	43278748	43278759	chr6	47081974	47082146	4	1	2	L1	10	172	0	0	0	1	0	Validated	NA	220	230	>ponAbe2_ct_UserTrack_3545_0 range=chr6:47081975-47082146 5'pad=0 3'pad=0 strand=+ repeatMasking=none TGATTCAGAGAAAGATTTATTCCGTTCTGGCACTGTGAAAAGTGCTGAAACAAAAATGAACAATGGTGGTAATAAAGGACAATAGCGTCCAAGTTCAAGAATGTACAGAGTGCCATGAGGCTTAAAGGAGGAAATGGCTGTACCTGGAGGTGGGGGTGGGGTATTATTCAAG
3	chr1	51189472	51189488	chr5	132123135	132123226	4	2	1	L1	14	91	0	0	1	0	1	NA	NA	NA	NA	>ponAbe2_ct_UserTrack_3545_9 range=chr5:132123136-132123226 5'pad=0 3'pad=0 strand=+ repeatMasking=none TTTTTTTTTTTTTTTTTTTTTTATGAAAAGAGTGGCATTGGTTTTATTTTAATTTTTGAAAATCTCTTTAATGTCTGGTTTTTTTTTTTTT
4	chr1	60297022	60297038	chr2b	67322972	67323064	10	1	10	L1	15	92	0	0	1	1	0	NA	NA	NA	NA	>ponAbe2_ct_UserTrack_3545_6 range=chr2b:67322973-67323064 5'pad=0 3'pad=0 strand=+ repeatMasking=none AGAGAGGTATGAGTGAAGGAGAGGTTTCTTTTTACTCATGGAGTTAGAGAAGTATCATTGAACAATAAAAAGAACACAGTTGCGATTCAATA
5	chr1	113037277	113037292	chr14	29802569	29802718	13	1.07692	6	L1	14	149	0	1	0	1	0	NA	NA	NA	NA	>ponAbe2_ct_UserTrack_3545_2 range=chr14:29802570-29802718 5'pad=0 3'pad=0 strand=+ repeatMasking=none AAATATTTTGAGATTATGCGTAGGGGAGGAACCCTGTTAATTGTTGATATATTTGTTTTAAAGTTTCAAAAAAGATGTGTACTTTCTGTATGTGGGTTACAAAGACAGAAGTAAATAAAGAAATAGAAATAAACACATATTACATCAAA
6	chr1	125547763	125547781	chr3	24646477	24646700	16	1.3125	6	L1	17	223	0	0	0	1	0	NA	NA	NA	NA	>ponAbe2_ct_UserTrack_3545_1 range=chr3:24646478-24646700 5'pad=0 3'pad=0 strand=+ repeatMasking=none GATTTTTGTATGCATATATTTTTAGAACACATTGTTTACACAATTTTCACATCTACTTTTGTATTACATAAGTATTTTTCCATGTCATATCTTAAAACACCTTTTTCAATGTTGCCTAAATTAGCACCCATATATACTGTTAAGTATTAACTATGGACCACTGGACACATTAGACGATTCCAATTTTTTTTCTATTATAGAAACTAATTAAAAATTCTATTTA
7	chr1	135004910	135004926	chr3	135309200	135309336	5	2	0	L1	15	136	0	0	1	1	1	NA	NA	NA	NA	>ponAbe2_ct_UserTrack_3545_11 range=chr3:135309201-135309336 5'pad=0 3'pad=0 strand=+ repeatMasking=none ATTAAGCTTTAATTTATATCTTAGGGCTTAATGTCACAAGAACTACATAGTTTTTAAAAACTACTTTTCGATTAACATATTGTACTGTATTAAACACTGATATGCAAAATCTACATTTAAATATTTTACTTTTTTT
8	chr1	138158763	138158777	chr8	29308404	29308528	8	1	4	L1	12	124	0	0	1	1	0	NA	NA	NA	NA	>ponAbe2_ct_UserTrack_3545_2 range=chr8:29308405-29308528 5'pad=0 3'pad=0 strand=+ repeatMasking=none TTTATGTTCCTCTATTTTATTCAGTGGTTATAAATTTAAATTTCATCTCGTCTGAAATTCATATCTCTACTCCAATTTCTTTTTGCTTTACATTTGCCTAGTATTGCTTTGCTTACCACCTTTT
9	chr1	142641046	142641060	chr7	91133906	91134004	8	1	5	L1	16	98	0	0	0	1	0	NA	NA	NA	NA	>ponAbe2_ct_UserTrack_3545_5 range=chr7:91133907-91134004 5'pad=0 3'pad=0 strand=+ repeatMasking=none ACAAAAAAACAGGAAAATTTAATAACAAGGAAAGCACGCAGTTAATGGAAGGCAAATTGAAGTGATGCAGATGTTCACATTAGCAGACAAAGATTTTA
10	chr10	22921883	22921867	chr7	57576823	57576948	4	1	2	L1	-17	125	0	0	0	0	1	NA	NA	NA	NA	>ponAbe2_ct_UserTrack_3545_0 range=chr7:57576824-57576948 5'pad=0 3'pad=0 strand=+ repeatMasking=none ATCAACTAAAATGGTGTTTATTTGGTAGTATAATTACATATGATGGTTCTATTGATTACTTAGAAATCTTATACAGTTTATAGATTTTGTAGGTATGTATTTTGGTTTCCTATTGCTGCTGTAAC
11	chr10	23602880	23602890	chr4	49959356	49959532	5	1.2	4	L1	8	176	1	0	0	0	0	NA	NA	NA	NA	>ponAbe2_ct_UserTrack_3545_1 range=chr4:49959357-49959532 5'pad=0 3'pad=0 strand=+ repeatMasking=none GAAGTTTCAGAGAGGTCAATGAACGCTCATGTTTGTGTGATTTAAAAAATGATGAAGACATCTTTGTAAAAATCCCAAAGTCAGGGAATAACGTGTATTTTTCCTGAGATAATTAAATGATTATGAAGAAAATAAATCACAATAAAATAAAGGGAAACCTTAGAATTACTAATACA
12	chr10	28972651	28972662	chr17	60627803	60627959	4	1	1	L1	10	156	0	0	1	0	0	NA	NA	NA	NA	>ponAbe2_ct_UserTrack_3545_6 range=chr17:60627804-60627959 5'pad=0 3'pad=0 strand=+ repeatMasking=none GTTTATAATCTGTATAATTTCCAGGTTTTTTGGATAACAGTGACCCAGCCAATTGCTTATGCTGAGTCACTTACGCTATTCCTGGGAAGAGAATAGATTTTTTTTTCTTTTCTTTTTTAAAATTTTCCTTTCTTTTACTTTTTTTTCTTTTTTTTT
13	chr10	51028749	51028760	chr1	89214973	89215180	5	1	1	L1	10	207	0	0	1	0	0	NA	NA	NA	NA	>ponAbe2_ct_UserTrack_3545_7 range=chr1:89214974-89215180 5'pad=0 3'pad=0 strand=+ repeatMasking=none TCAAGGCAATGAAAAGATTTTATTAGGCTGATGAACTGCTCAGAGAAACAGCCCCAAGCATGTAAATTTTCTTCCCAATGTTGCTGTCATTGAACTGAAGTTTCTGTTGACCAGAGGAAGGATTGGCTGAAAGCAAAATTAACAAAGCAAAATGAAGCTACAGCATCACCTACATGTTTTTCCATTTAGGTGAGTAGATTATTCTAC
14	chr10	70838264	70838260	chr12	29170475	29170711	22	1.36364	1	L1	-5	236	1	0	0	0	0	Unclear	NA	NA	NA	>ponAbe2_ct_UserTrack_3545_1 range=chr12:29170476-29170711 5'pad=0 3'pad=0 strand=+ repeatMasking=none TATTCAAGAGACACTTTATTTAATAGCTGTTAATTATTCCCAGAGCTAGGTGTCACACTGGTGTTTAATACATATATGTTTCTGCCTTAAGAGTTCTCCTTTTCTTCCCCTGACACCAAGAATGTCAGAAAATTATGAAACCTGTCACTCCATGGGTTCTATAATGACTAGATAAAATGAAAACACATATAAAGTACTTTGCAGAGTCCCTGGCACATGGTGAGAGCTCAGTGAAT
15	chr10	71587911	71587925	chr14	70344675	70344865	6	1	4	L1	13	190	0	1	0	0	0	NA	NA	NA	NA	>ponAbe2_ct_UserTrack_3545_11 range=chr14:70344676-70344865 5'pad=0 3'pad=0 strand=+ repeatMasking=none ACTGCAATCACAAAGTGTATACAATTGTATCCTGCCCTTTCCTCCCTTTATTGTGCAAGCATTTTTCTGTACTGCTACAGAGCTTTCATAGCTAATATTATTATTGTGATTTTTTCTTGATTTCAGAGGTATAATTATTCAGCAAGATAAATGAGAACATCCAGATAAACAAAAATGGGATCAAAATGCA
16	chr10	76948707	76948725	chr8	55053188	55053287	4	2	3	L1	17	99	0	1	0	1	0	Unclear	NA	NA	NA	>ponAbe2_ct_UserTrack_3545_3 range=chr8:55053189-55053287 5'pad=0 3'pad=0 strand=+ repeatMasking=none ATTTTTTTTTTTTTTTTTTTTTTCATGTAAAATCAACTAATCTTTATTATAAGCCCAATAATACAATGTTTAAATTTTAGAGCTGCATAAATGCTACAA
17	chr10	81430119	81430133	chr22	42961157	42961247	4	1	4	L1	13	90	0	0	0	1	0	NA	NA	NA	NA	>ponAbe2_ct_UserTrack_3545_0 range=chr22:42961158-42961247 5'pad=0 3'pad=0 strand=+ repeatMasking=none AGATTTATCCACCTGCAGCATATAGCAATACTTCATCCCTTTGTATTAACAAATAAAATTCCATTGTGGGAATATAACACATTCTTTTTA
18	chr10	98279286	98279297	chr2a	27422484	27422592	5	1	3	L1	10	108	0	1	0	0	0	NA	NA	NA	NA	>ponAbe2_ct_UserTrack_3545_0 range=chr2a:27422485-27422592 5'pad=0 3'pad=0 strand=+ repeatMasking=none ATACTTCTTTCTGGATCATTCAAGTACGTGTACCAATAAATATTTATATTTTATCTATTTTGAATTAGGTTTTCATTACATTAAGTATTTTAATTTATAACAGAGTTA
19	chr10	107670139	107670145	chr3	198501327	198501573	9	1.11111	2	L1	15	246	0	1	0	0	0	NA	NA	NA	NA	>ponAbe2_ct_UserTrack_3545_17 range=chr3:198501328-198501573 5'pad=0 3'pad=0 strand=+ repeatMasking=none GATTCTCCTTTTATAGAGAAGAAAAATGAGATTCACAACTTCACACGAGGGAGTGTCTTATCTAAGAATCTCTGACTGAGTTCAGCCCTTGTTTGTATTCCCTCTGCTGCCTCCACAAAAGGTTAGAGGTCACATGTTTAGATTATGAAGACCTTTTGCCGTTAAAAAATGGCAAAACAAGCAAACAAAACACAGCACTCATTGCCTTTCCTAGAAAAACTGTCCATTAAAAGTACTTTGAGGCCA
20	chr10	113978051	113978067	chr6	52582789	52582936	6	3	0	L1	15	147	0	1	0	0	0	Validated	NA	210	190	>ponAbe2_ct_UserTrack_3545_3 range=chr6:52582790-52582936 5'pad=0 3'pad=0 strand=+ repeatMasking=none ATTGGAAATACATAGAGTATAATGTGAAGTTAAAAATTACCAAATACAAATTGCATGTATCTTACAGTTACAGTGTTGTAAAATATATATCTGTGAGGCAAATGAGAAGAGAAAGAAAAATATTAACGTGATCTATTATTGTGGTAG
21	chr11	23294510	23294522	chr20	44048655	44048830	5	2.8	1	L1	11	175	0	0	0	0	1	NA	NA	NA	NA	>ponAbe2_ct_UserTrack_3545_1 range=chr20:44048656-44048830 5'pad=0 3'pad=0 strand=+ repeatMasking=none AAGTGCAAAACTAAAATGGTAATAGGAAAATAATTTAATAAAACACTGTTAGAAGAATTACAAAATACTCTTCTGAATACCTGCTATGAAATTATCTATACCCATGAAGAATAGGCATTTTCCAATATTAAATTGGTGCATTGTGGACATACTCCATAATAGATACTGAAAAGCA
22	chr11	32475401	32475416	chr17	39985751	39986005	7	3	0	L1	14	254	0	1	0	0	0	NA	NA	NA	NA	>ponAbe2_ct_UserTrack_3545_3 range=chr17:39985752-39986005 5'pad=0 3'pad=0 strand=+ repeatMasking=none TAAAAATTAGGAATGTTATTTCTTTTAATCCATCTCAGTGAGTGAACAACTTGGTTTTAGCAAATTATGCAGTGAGTTAGTAGTGAAGATGGGCTGTGAGAGGGAGTCTCTGAATTTTGAGACTATTACTTAGCACAGTAAGTTCATGTGCCTTCAGGGATCATTGAAACTCCCTAAACTGGGGAGGTAAAGAGACCAACTATACATTTGATGTCTTACTATTACTATTAATAAACTTGGGTAATGGGTAATTT
23	chr11	57310042	57310056	chr14	51477857	51478081	4	2	0	L1	13	224	1	0	0	0	0	NA	Validated	0	250	>ponAbe2_ct_UserTrack_3545_7 range=chr14:51477858-51478081 5'pad=0 3'pad=0 strand=+ repeatMasking=none GTTAAAGAAGTAATTTTCATTAATGTTGAGAAGAGTGGGAACAGTTTTGGTCATGAAAGGGGACCTTAAAATGACATTAATTTTACCCTGATGGTTACAAAGGTAAACCTGATATTATCTTTTTAGGATGAAGTCTCTCTTTTCCCATCCCTTACATTGAACATCTTCTTCCTTGGGGGAAGAGCATCCCTCTAAGGTCACTGGAGGCTTAGTCCTATTTGCAG
24	chr11	86108902	86108913	chrX	8638247	8638358	7	1.14286	3	L1	14	111	0	0	0	1	0	NA	NA	NA	NA	>ponAbe2_ct_UserTrack_3545_0 range=chrX:8638248-8638358 5'pad=0 3'pad=0 strand=+ repeatMasking=none TGGAGCTATTTTTCTTCTTTACTTGGAAAACAATTATCTCTTTCCTTCTATGAAACCACTTTGCTAAAGAAATGTTTTTACAGGCAACCATATTTATATCGTTATATGACA
25	chr11	87769432	87769442	chr5	65913309	65913450	6	1	4	L1	9	141	0	1	0	0	0	NA	NA	NA	NA	>ponAbe2_ct_UserTrack_3545_4 range=chr5:65913310-65913450 5'pad=0 3'pad=0 strand=+ repeatMasking=none AAAATTGGTAAAATTTGATGTACTATACATTATACTATTGTGTTAATGTTTAATTTGCTGATTTTGATTATTGTGATGTGCAGTGTGATTATATGAAATAATATGAGAAAGAGAATATGATAAAGGCAAATGTTAACAATT
26	chr11	88069975	88069988	chr6	106330518	106330800	7	1	4	L1	12	282	0	1	0	0	0	Negative	NA	NA	NA	>ponAbe2_ct_UserTrack_3545_5 range=chr6:106330519-106330800 5'pad=0 3'pad=0 strand=+ repeatMasking=none GGGTCTTTGCCTTTTTATTACCTCTGCAAATATTGTTTTTATATATTTTACAATATTAGCCAATCCACAGGAGCTTTATCATTACCAATACCATACTCTAGGTAGTCTAGACAGTGTAGAAAATATTAAATGAAGGTCCACAAAGACAATGGCAGTCATGATCTTCCCTTCCCTCCTGTACCTGCCAATCCCTGCAAGAAGACACAATTTTTTCCAGCTCTAAGAGGCATCTAGATGTGGGAGGCTATAGGGTACATAGATGCAGAAAGAGAGGCATTTTTA
27	chr11	90010940	90010955	chr20	36467226	36467410	7	1	5	L1	14	184	1	0	0	1	0	NA	NA	NA	NA	>ponAbe2_ct_UserTrack_3545_0 range=chr20:36467227-36467410 5'pad=0 3'pad=0 strand=+ repeatMasking=none CCGGATAACAAGTTTATTCAAACTAATAATTATTGAATATTAAATGCCAGGAATTATGCTGGGAAAATAAGCTGGTGGATACTGGTCTTGCAGCCTAAAAGCTCTTTTCAAACCTTAGAGTTCCAAGATATGGCTGCAGAGAATGCCTTTCATATATTGATGTGCTTTTTCAGCCTCAGGAATA
28	chr11	107026691	107026709	chr18	70580675	70580792	4	1	1	L1	17	117	0	1	0	0	0	NA	Validated	3500	110	>ponAbe2_ct_UserTrack_3545_2 range=chr18:70580676-70580792 5'pad=0 3'pad=0 strand=+ repeatMasking=none TCCCATTTTATTAAAGTTTTTTGAAGACCTTTTCGAATAGCAGCTTATTATGTAACATGTGAACAGTAATTTAACAGTTCTCCCATTCAGAGATGTGTAAATTTGTTCCTATTTTTT
29	chr11	112738164	112738166	chr21	28671390	28671537	7	1.28571	5	L1	1	147	1	0	0	0	1	NA	NA	NA	NA	>ponAbe2_ct_UserTrack_3545_4 range=chr21:28671391-28671537 5'pad=0 3'pad=0 strand=+ repeatMasking=none GATTTATTTAAGTACATTTATTGTCATTGTTTTGCAACACATAATACAATTTCCAAAATAACTAGGAATTGTTTTCTTCTATTTTATATTGTTTTTTGAATTTCCTCTATGAAGGAATCATTTAACCTTCCAGTTTAGGCACTATAT
30	chr11	117864395	117864415	chr13	48301630	48301758	7	1.14286	4	L1	19	128	1	1	1	0	1	Validated	NA	1272	128	>ponAbe2_ct_UserTrack_3545_1 range=chr13:48301631-48301758 5'pad=0 3'pad=0 strand=+ repeatMasking=none CCAAGTTCTCAAATTTTATTTTTCATTAGAATGCAAGGAAAGGAAAGTAGAACTTAAAAGTCTGGCAGATTCTCCTTTTTGTTGCAAGGCCCTGCAAGTCACCCCAATATTTTACTTTTCTTCTCTTT
31	chr11	118475980	118475997	chr6	125389988	125390150	5	1.6	0	L1	16	162	0	1	0	0	0	NA	NA	NA	NA	>ponAbe2_ct_UserTrack_3545_6 range=chr6:125389989-125390150 5'pad=0 3'pad=0 strand=+ repeatMasking=none ATTTCTCTTCTAATTTCTTCATGCCTTCTGCTCCCATTTCTCTAAAACACCCTTTTTTACCCATCACATGTTAGTCTTCTCTTATTTTTTCAACAATTCACAAATTGTTCTTCCTTAAGTCTACCTATAGTCCTCTTAATAAAATGTAGAAAGTCTTAATCC
32	chr12	318166	318184	chr9	63134518	63134703	10	2	4	L1	18	185	0	1	0	0	0	NA	NA	NA	NA	>ponAbe2_ct_UserTrack_3545_7 range=chr9:63134519-63134703 5'pad=0 3'pad=0 strand=+ repeatMasking=none AACCACCATGCTGGCCACTATTACTTTTTACTATGTGTTCTTTAAAAACTAATGTCAATAGTCATACAAATTTGCCAACTAAAATCAAGTGATGTAACAATGTTTATTATTTCCAAGAAAGTACTCTGTTGAGTCTTTCACAAAAATAATAGTGTATTTAAAAAAAAAAAAATGAGCACTTAGTA
33	chr12	7500386	7500383	chr14	93471788	93471931	6	1	1	L1	-4	143	0	0	0	0	1	NA	NA	NA	NA	>ponAbe2_ct_UserTrack_3545_12 range=chr14:93471789-93471931 5'pad=0 3'pad=0 strand=+ repeatMasking=none GCACATACTCCCATCATGTGGCTATATCATTATTTATTCAGTTCTCTTCAATTTTTGGATAGTTTCCAATGTTTTCTCTGTAATCTGAAATGCAGACATTTGTGAATAAAATTATGCTTCATGGTGGATACTAGCAAATCATA
34	chr12	39796409	39796424	chr16	67925158	67925306	5	1	2	L1	14	148	0	0	1	0	0	Unclear	NA	NA	NA	>ponAbe2_ct_UserTrack_3545_1 range=chr16:67925159-67925306 5'pad=0 3'pad=0 strand=+ repeatMasking=none TAGCATAAATAATGTAAATTTATTAAAAAATAACCAAAGTTTCCAAAACAAGAAACAATTTAGCAAGATGACTGGCATTATCTAACTTTTTTTTGCAAATCCTTTTAATGTCTGAGTTAATAGAAAACAGCTAGATTCTCACATCTGA
35	chr12	45999121	45999139	chr4	16392074	16392297	7	1	1	L1	-5	223	1	1	1	1	0	NA	NA	NA	NA	>ponAbe2_ct_UserTrack_3545_0 range=chr4:16392075-16392297 5'pad=0 3'pad=0 strand=+ repeatMasking=none AAATGTTATCATGGAAGGGAAATAAAGGTTATTTTGAATGTTTCAAGGTCACGTGACTTGTAAGTAAATATTTGGGGTCTCTAACTGCATGTCTATAAACACCCAAATAACTGCTCTTCCCAACACTATGTCTCCAACTGCTTTAAACAATGGAAATCTTTACAAAATAATTCCCATCTCCATATACAAAGAGATCCATAATTATGTAAATTTTGATTATTCT
35	chr12	45999121	45999139	chr5	78197597	78197821	4	1	1	L1	19	224	1	1	1	1	0	NA	NA	NA	NA	>ponAbe2_ct_UserTrack_3545_6 range=chr5:78197598-78197821 5'pad=0 3'pad=0 strand=+ repeatMasking=none AGAACATAACTGAATTCAAAAGCAAGCTTAAGGCCTCCACAGAGAATGCAACTGTTAGAAGTCCTGGCATTAAGGCTGATTCACTTTACTCCTAAATACAGCAACACAGACTCTCACTCAGAGCCCCTATGTTAAACCAACAATCTTATTTTAAATATACAATTTTTAAAACTTTTGTGTTTGTTGGCCCACAGAAGATTTAAACAAAAGTAATATATCCTAAA
36	chr12	58189199	58189195	chr17	7899401	7899530	5	1.8	0	L1	-5	129	0	1	0	1	0	NA	NA	NA	NA	>ponAbe2_ct_UserTrack_3545_1 range=chr17:7899402-7899530 5'pad=0 3'pad=0 strand=+ repeatMasking=none TCACTGCAACCTCTGCCTCCCAGGTTCAAGCAATTCTTCTGCCTCAGCCTCCCGAGTAGCTGAGACTACAGGTGCGCGCCACCACGCCCAGCTAATTTTTGTATTTTTAGTAGAGACGGGGTTTCACCA
36	chr12	58189199	58189195	chr8	10456021	10456122	5	1	2	L1	0	101	0	1	0	1	0	NA	NA	NA	NA	>ponAbe2_ct_UserTrack_3545_1 range=chr8:10456022-10456122 5'pad=0 3'pad=0 strand=+ repeatMasking=none AAAAGTATCAACACTCTGCCCCCAGTTCTAAAGATTCTGATTCATTTGGCCTGGAGTGAAGCCTGGGCATTGAAATAAAAACAAAACAAACAAAACAAAAA
37	chr12	64394402	64394422	chr14	58336361	58336449	4	1.25	4	L1	19	88	1	0	0	0	0	NA	NA	NA	NA	>ponAbe2_ct_UserTrack_3545_10 range=chr14:58336362-58336449 5'pad=0 3'pad=0 strand=+ repeatMasking=none AAAATTGAGGAAAAATTATTAGTTCCAAAATTTGAAGACTGGTAAATGAATATTAATAGATGTTTGATTAAATGCCTACAAAATGTAA
38	chr12	68509084	68509100	chr1	42664193	42664270	4	2.5	0	L1	15	77	1	0	0	0	0	Validated	NA	1055	145	>ponAbe2_ct_UserTrack_3545_2 range=chr1:42664194-42664270 5'pad=0 3'pad=0 strand=+ repeatMasking=none GCACATATACACCATGGAATACTATGCAGCCATAAGAAATGATGAGTTCATGTCCTTTGTAGGGACATGGATGAAAC
38	chr12	68509084	68509100	chrX	106055562	106055712	17	1	7	L1	-9	150	1	0	0	0	0	NA	NA	NA	NA	>ponAbe2_ct_UserTrack_3545_3 range=chrX:106055563-106055713 5'pad=0 3'pad=0 strand=+ repeatMasking=none AAGATATAAAGAAAAATAAGGAAATTATCACAAGTTAGGGCAGTAGTTATATCTAGTGGGAAGAGGGTTGTGATTTGTGAGGGACATATGGGGATGTTTGGAGTATCGGCATGTTCTATTTCTTGATCTGATTAAAAATGTTTTAAGCGCT
39	chr12	70682745	70682728	chr7	108024457	108024639	5	1	2	L1	16	182	0	1	0	0	0	NA	NA	NA	NA	>ponAbe2_ct_UserTrack_3545_10 range=chr7:108024458-108024639 5'pad=0 3'pad=0 strand=+ repeatMasking=none TATTGTGGCTATAGAAGTTGAGCTATGTGGTGGTTTCTTTTTATACTTGGCTAAATGTAGTATACAATCTGTAATTATGGTATAAATGTGTATTTTGTTTTATCCCCATGTGTTCTAGAATGTGAGTATGATTTTAAAAACATTTTTAAATTTAAAAATGTAGATTAAACACTAGAGACAAT
40	chr12	91739898	91739915	chr2b	59114895	59115111	7	1	2	L1	14	216	1	1	0	0	1	Validated	NA	669	331	>ponAbe2_ct_UserTrack_3545_4 range=chr2b:59114896-59115111 5'pad=0 3'pad=0 strand=+ repeatMasking=none TGAAGTAATAATCATTTAACAAATTAACTTTCTGAGCAGAAAAATTTCAAAGTATAAAGATTAAAGATCAATATAAACAGAACCACCCTTGGTTAGTTTCTGGTAAAAATTTCAAATCACAAAAATAGAGAAAAAATTTCGGAAAATATTTAAGACAAAAAATGTTCACCTTTGAAATGATCACTTACCATGTTTGACAGTTGTTTAAAAAATTAC
41	chr12	99159661	99159674	chr18	45592779	45592900	5	1	5	L1	12	121	0	0	1	0	0	NA	NA	NA	NA	>ponAbe2_ct_UserTrack_3545_1 range=chr18:45592780-45592900 5'pad=0 3'pad=0 strand=+ repeatMasking=none AACACTTTATATAAGATTTTTGCAATTTTATTCAGAATGAAAAAAGTGTCTTGCTTTGTTAGGACAACTTTGGATAATTAAAATTATATCAGCTTCATTGAATAAATTAAATATATTTCCA
42	chr12	99692392	99692417	chr2b	103899848	103900093	6	1.33333	1	L1	24	245	0	1	0	1	0	NA	NA	NA	NA	>ponAbe2_ct_UserTrack_3545_9 range=chr2b:103899849-103900093 5'pad=0 3'pad=0 strand=+ repeatMasking=none GAAAAAGAGAAAATTATTAGTGTCAAAATACCTATAATTCCCACAGTTACGATATAAATTTTTAAAAATTGTTTAAATACACAAAAAATGATGATGCTGTCCTACTAGAAATGACAGAGCAGAGCTGTTACTCTCTTCAAGATGCATTAACACTTTCATATTCCTAGTTCAAATTAATATTCTTTTTTTTTTTTTTTAAGACAAGGTCTCACTCTGGGCTGAAGTGCAGTGGAGTGACCAAGACT
43	chr12	106709567	106709583	chr4	87799217	87799322	10	1	9	L1	15	105	1	0	0	1	0	Unclear	NA	NA	NA	>ponAbe2_ct_UserTrack_3545_6 range=chr4:87799218-87799322 5'pad=0 3'pad=0 strand=+ repeatMasking=none AAAAAAAATATTTATTTCACACACAATTAAAGAAATAAATTTAATCTGCTTTAAAAGTAAAACTTTAAAATATAAAATGATAGTATCTTTTAATGAGCCAATAGA
44	chr13	43382899	43382912	chr7	101255083	101255212	6	1	3	L1	11	129	0	0	0	1	0	Validated	NA	3371	129	>ponAbe2_ct_UserTrack_3545_7 range=chr7:101255084-101255212 5'pad=0 3'pad=0 strand=+ repeatMasking=none GTTTTCCAGGGTAAAGATATATTATGTTTGAATAATAATAGCAGAAATAGAAGAAGAAAAGGAATGGTATAAAATCTTTGACTAAGAGGTTGTACCTTGTTTTTTAAATAAATGATAATGGATGTCCAA
45	chr13	64751199	64751215	chr1	55143876	55144006	4	1	3	L1	15	130	0	1	0	0	0	NA	NA	NA	NA	>ponAbe2_ct_UserTrack_3545_4 range=chr1:55143877-55144006 5'pad=0 3'pad=0 strand=+ repeatMasking=none TTGATGGGTATACATTTAATTTCAATTTTATTTTATTTTGTTTTAGGCCACATCCCTTCTTTGTTTCTTACATGTTTAATTTCTTAATGTAGTTAAATTTATTATTTTTTTCCTTTGTGGTTAATGTTCT
46	chr13	68713526	68713541	chr9	64279876	64280021	5	1	4	L1	15	145	0	0	1	0	0	NA	NA	NA	NA	>ponAbe2_ct_UserTrack_3545_8 range=chr9:64279877-64280021 5'pad=0 3'pad=0 strand=+ repeatMasking=none CATGCTCGTTTCCTAAGCTGACTTTGATAGGATGGGTGCTTTTACTCACAAAGATTGGTCCTCTCCTTACTTATCATTGCTGAAATCCATTTAACTGGGTTATTATGTTTTCTTGCTTGTATAATAAAAGTGATTTTTTCCTACA
47	chr13	78487858	78487867	chr15	33758732	33758881	7	2.14286	0	L1	8	149	0	0	0	0	1	NA	NA	NA	NA	>ponAbe2_ct_UserTrack_3545_1 range=chr15:33758733-33758881 5'pad=0 3'pad=0 strand=+ repeatMasking=none TGGTTCATTCCAGGGAGCAAATTTAGATGCTAAAACTTATGAATGTTTTGTTTTAAATTTCTTTGACTTAGAAATTAGAGAAGGTTTTTCTATTTTCATCATTTGATAGTATAAAATAAATAACCTTAATTGCTTGTAGCAAATAAAAA
48	chr13	94999496	94999505	chr18	37533541	37533759	9	1	3	L1	16	218	1	1	1	1	1	NA	NA	NA	NA	>ponAbe2_ct_UserTrack_3545_0 range=chr18:37533542-37533759 5'pad=0 3'pad=0 strand=+ repeatMasking=none TGTTCGCCATAGTGGTTTTGTTTTTTTTTTTAAGATCATCTTTCTCAGCTTAAGGAAGTTCCTTTCTATTATCATTTTGTGAAGAATTTTATGATAAATTAGTGTTGAATTTTGTCACACACTTTTCCTGTATCTATTAATAAGGTGAATTACATTTGTTGATTCTTTAATTGATATTAAAAGGCTTTGGATTGCTAAAATAAATTTGTGATATGCTA
49	chr13	106818225	106818209	chr4	87921116	87921326	6	1.33333	0	L1	20	210	0	0	0	1	1	Negative	NA	NA	NA	>ponAbe2_ct_UserTrack_3545_7 range=chr4:87921117-87921326 5'pad=0 3'pad=0 strand=+ repeatMasking=none CCCACTCCAAAGCCTAGACTATAGGAGCAGCCAAAACATGCCTTGGGCAAGCAAAATCAAGGTGGCAGTCCTAGCTTCCATATTTTGCCTATTTCTAACCTTCCTGCTTAATTGCTTGGCAGTCTGTAGTTACTTCTTATTAACCTGCAGTCCATATGAGCTAATAGCATGATTTTCCTTTTCAGTTGTGTTGGTTAAAAATCACAGGTG
50	chr13	111009256	111009274	chr3	42629205	42629385	10	2.5	7	L1	17	180	0	0	0	1	0	Validated	NA	152	148	>ponAbe2_ct_UserTrack_3545_3 range=chr3:42629206-42629385 5'pad=0 3'pad=0 strand=+ repeatMasking=none AGCCAATGCTATATTTCTTAGTTGTATTTTATTTTTACTTCATATTATGTTGAATATAAAATAAAACTTGAGAGATGCATTTACCAGTTTATTCAATAAGGTCTTTTCTTTATATATACTCCTAGATAAATTTTAGAAGAAAAGTCAGAAACTTGTACTAAATTAAAGCTTAGTTTTTTT
51	chr14	21352412	21352422	chr3	56519300	56519563	9	1.11111	1	L1	9	263	0	0	0	1	0	NA	NA	NA	NA	>ponAbe2_ct_UserTrack_3545_6 range=chr3:56519301-56519563 5'pad=0 3'pad=0 strand=+ repeatMasking=none CCGTTTCCTAGCTGGTTACTTCACCTTTCTGCTATTTGGTTTTCTTATCTGTATAATAGGCTTCATAGTAGTACTCCTATAAAGGTCTGTAATGAAGATTAAATAAAATGCTGGAGTGATACCTGGCAGACAGTAAGCATTTTACAGATGGTTGCAGTTATTATTTAAGAAATTATTTTAAGGACAAAAAGTGTATACATATATGATGCCCCTCCCTATGTTGTAAAAATAAATAAAATGCATTTCAGATTATGGATTACAAA
52	chr14	23399060	23399067	chr7	139355488	139355925	16	1.6875	2	L1	6	437	0	0	1	0	0	NA	NA	NA	NA	>ponAbe2_ct_UserTrack_3545_13 range=chr7:139355489-139355925 5'pad=0 3'pad=0 strand=+ repeatMasking=none ATACAGACCAGATATCCCAAAAAACTGGCGATTTCCCAAACGTACCCATGTATTTTACTGCATGTGGGCTTTTGAATTTATCCTTTCCGACATCTTTGCCTGGTGCATTCTTAATGATCCAAACGAAACTTTACATTTCAGCAGCAAGAAATCTTTCCCTAATCTTTCAGCAGAGGAAGCACTGCCACTTCTAGGTTTCTGGTCATTTGTAATGTATGTTTTTTTGCTCCTTAGATGATTTTGTCTTTCTTCTTTAACAGTGTTAGCATTTCAATAATAGTTGTATACTCTGTG…
53	chr14	42713262	42713272	chr2a	40231030	40231230	5	1	2	L1	9	200	0	0	0	0	1	Validated	NA	1173	327	>ponAbe2_ct_UserTrack_3545_2 range=chr2a:40231031-40231230 5'pad=0 3'pad=0 strand=+ repeatMasking=none TCTTGAGTCAATTTAGCAATTATATTTTCCTGGAAAATTTATTAATTTTAATAAAATTTTAAAATTCATTAACATTCAATTACATATTTTCTTATAATTAAAACACCTTTTCTATGCCACTTCTCATTCCCAACATTGTGCATTTTCAATTTTCTCACTACTGTTCATGATTAGTCTTGTCATGGTTTCATTATTTTCAA
54	chr14	44572623	44572638	chr4	82870533	82870697	8	1.375	2	L1	14	164	1	0	1	0	0	NA	NA	NA	NA	>ponAbe2_ct_UserTrack_3545_3 range=chr4:82870534-82870697 5'pad=0 3'pad=0 strand=+ repeatMasking=none TTGGAGTAATAATCTTTTATTTTTAGATCAGTGGACCTCAACCCCTGAAGAGTAAAATTCTGGAGTGAGGTGTGCATATGAAACCTCAACAACAGCAGCAATGACAACAAAATACAGAAATTATCTAGTTGATTCTGATGCATCCTAATTCTTTCATTTTGTAG
55	chr14	54832818	54832822	chr12	120874274	120874447	4	1	2	L1	3	173	1	0	0	0	0	NA	Validated	900	160	>ponAbe2_ct_UserTrack_3545_10 range=chr12:120874275-120874447 5'pad=0 3'pad=0 strand=+ repeatMasking=none ATAGTGCACACATATATTTTAATATATATACAAATATTAGAAGGACATAAGTACTAGGAAGAAAAAAAGAGGGAAGGGGATAAAGAGTATGTGTAATTTTAAATGGAATGTTCAGGAAAGGACTCACGGAGAGAGACATTTGAGCAAGCTGTGTACATTTGTTAGTCACTGCT
56	chr14	59309262	59309272	chr5	114899266	114899438	4	1	1	L1	9	172	0	1	0	0	0	Validated	NA	516	384	>ponAbe2_ct_UserTrack_3545_8 range=chr5:114899267-114899438 5'pad=0 3'pad=0 strand=+ repeatMasking=none TTAGAAATTATGTAATTTATTATTTTCTTATTTTGTGATGGGTTTATTTCTAAATTTCCTAAAGAGATAATCATCTATATCATATATAAAGATGCTAGAGAAAAAAAATACGTGACAAAATTTCTTTGACCTTTCAGCGAACTATTTAAGGAGCAGTGATGAGATCTTTCCT
57	chr14	65275123	65275138	chr5	11261173	11261370	5	1.4	0	L1	14	197	0	0	0	1	0	NA	NA	NA	NA	>ponAbe2_ct_UserTrack_3545_0 range=chr5:11261174-11261370 5'pad=0 3'pad=0 strand=+ repeatMasking=none AAAAAATCATAATTAAAAACGAGTCCCATCGATTGTACTTTTGATTCAGAGATGATAGTTTCATTTTAAAAAAATGAGATATCAGTTTCAACAGAGTTTCAGCCCTGCCTGCCCTCATCAATGAGAAATGGTTCCTACTAATTAAATGGTAATTATGTGATGCTTTTGTGTTTGGCGGGAGCTTCAGACACTTTTAC
58	chr14	108788827	108788845	chr9	27301093	27301247	6	1	2	L1	9	154	0	1	0	0	0	NA	NA	NA	NA	>ponAbe2_ct_UserTrack_3545_0 range=chr9:27301094-27301247 5'pad=0 3'pad=0 strand=+ repeatMasking=none GCATCCTGCAAGTGACATTTTTTGTCTGATAAGCAAATATATAGATTTCTTATAGATCATTTCTCTCTCTCTTTTACAAACTGTTCTGTACCTTGCTTTATTAACAATGTATTGGATAGCTTTCTTTTTTAAATAACATTTTACAGTTTACTTA
59	chr15	25696343	25696386	chr3	174623256	174623347	5	2.2	5	L1	42	91	0	0	0	1	0	NA	NA	NA	NA	>ponAbe2_ct_UserTrack_3545_14 range=chr3:174623257-174623347 5'pad=0 3'pad=0 strand=+ repeatMasking=none TAACATTTTAAAGGTTCTAGTTATTTTCACACATGCCATATTTATTGAAAAGGACAGAATACATTGAATTTTACAGTATATTAAACTTCAT
60	chr16	48667473	48667488	chrX	124272615	124272897	21	1	5	L1	5	282	1	1	1	0	1	Validated	NA	76	524	>ponAbe2_ct_UserTrack_3545_7 range=chrX:124272616-124272897 5'pad=0 3'pad=0 strand=+ repeatMasking=none ACTGTCACCATCAATTTCTGCTTTACTTGCTGAAAAGCAAGATATCTGAGGATAGACAGTAGCATCTGAATACACAGCCTGTTTCATTGTCCATTTATCAAAGGCGTTTCTTGAAGAAGGAATAATTTTGCAATAAAATATACTGGTCATACTGGAAGAATATATTTGAAAGCCACATTTTTATCTCAATAATCATAATGAAAATCTTTCTGTATATTCCAAGTGTTTCTGATAAACAATACATGATTTATATTGAATGATTTTTCATCTTTCCCAAATTTC
61	chr16	48669365	48669367	chr17	50419879	50420065	5	1.4	3	L1	1	186	0	0	1	0	0	NA	NA	NA	NA	>ponAbe2_ct_UserTrack_3545_4 range=chr17:50419880-50420065 5'pad=0 3'pad=0 strand=+ repeatMasking=none ATCACAACCTGCCAGAGATTTTATTTTGGATACACCTGACCTTTATCAATACCAAGTGTGCAAAGAAAAGAAACTGTTTCAGTCTTCCCATTCAGTAGCTCCTGCTTGAGTATGTGACCTGAAGAACAGGTAAGAAGAACCCACCACCCATTCCCCTCCCCAAGTTACTAACTTCTGTTAAAAGAA
62	chr16	50317138	50317155	chr3	153125015	153125204	9	1	4	L1	16	189	1	0	0	0	0	NA	NA	NA	NA	>ponAbe2_ct_UserTrack_3545_12 range=chr3:153125016-153125204 5'pad=0 3'pad=0 strand=+ repeatMasking=none CATTCTTCAAAATATTTAATAACTAATATGGCATAGGCACAGACAAGTCAAGACTGACACTGGCACAAATAATAGGTATCACTGCATTGGAGCATACTTACTGTACAATTATTTCACCCTTCAGAAATAACAATGAGATCACAACATAGGTATCAACATAGAAAGATGTCCAAGTTATAGCCAAGTGAG
63	chr16	67925516	67925526	chr12	39796166	39796423	5	1	1	L1	9	257	1	0	1	1	1	NA	NA	NA	NA	>ponAbe2_ct_UserTrack_3545_3 range=chr12:39796167-39796423 5'pad=0 3'pad=0 strand=+ repeatMasking=none ATTGTCTAGGATTTAGTTTTCCAATTTAAAGCTGAAATTGAAACTGTGAATCTAGCCTATGACCTAAAATATCTCCAAATGATAAAATTAATGTTTACTTTTTTAATCTCAAACTAATCTGACTGTGAGATGGCAAAACAAAGTGCTATTTTGAGTTTATATGCCTTCCCCTCTTGTGATCTGTTTTCACTTATATGACAGTTTAGATAAAGCCAAAGGAACTTGATAAGACCTGATATACTTTAGATATGTTTATT
64	chr17	28575066	28575072	chr3	196145953	196146126	5	1	2	L1	-6	173	0	1	1	0	0	NA	NA	NA	NA	>ponAbe2_ct_UserTrack_3545_15 range=chr3:196145954-196146126 5'pad=0 3'pad=0 strand=+ repeatMasking=none TTTACATATTTTATGTTTACTTATAAATATAAATTGTACATATTTTATATATTTACATATTTTAAGTAAAATATGCATGTTTACTTTCTTTAAAAATGATTGCTCTATACTAATTTGCATGTTATTTGGTAGGGTATATGCCATATATTTAAAGCATTTAATGTCAAAAAAAC
65	chr17	36950758	36950753	chr21	27066634	27066742	4	2.25	3	L1	-6	108	0	1	0	0	0	NA	NA	NA	NA	>ponAbe2_ct_UserTrack_3545_2 range=chr21:27066635-27066728 5'pad=0 3'pad=0 strand=+ repeatMasking=none TTTTTTTTTTTTTCATTGTGAATACTGTATGGAAACATTGGAAATACATAGAGTATAATGTGAAGTTAAAAATTACCAAATACAAATTGCATGT
66	chr17	46138790	46138784	chr1	95163774	95163955	5	1	0	L1	-7	181	0	1	0	0	0	NA	NA	NA	NA	>ponAbe2_ct_UserTrack_3545_8 range=chr1:95163775-95163955 5'pad=0 3'pad=0 strand=+ repeatMasking=none TCTATCTCCAAACATAAGGACTCTTATTTTCAACACTTTTTCAACATTTTATTACAAATATTTTCAAACATACGTAAAAGTTGAAATAACTTTTCCCAGTGGAAACCCGTAGATATCCACTAACTACATTCCACAGTAACATTTTATTCTACTTGCTTTTTTACATAACTATACATCTATC
67	chr17	48128070	48128082	chr3	27116850	27117063	6	1.16667	1	L1	11	213	0	1	0	0	0	NA	NA	NA	NA	>ponAbe2_ct_UserTrack_3545_2 range=chr3:27116851-27117063 5'pad=0 3'pad=0 strand=+ repeatMasking=none GTTAAATAATTGACATATTTGGGACTTAATCTTTAGGGCAAAATGAACTCATTATACTAATGTATCACATATTAAAAAGGGGGTAAAAAAAGCTCTGTCAGCCCTTTTCACTATACTTTGTAAAGATTTGCTGTTATTTAGTAAATGAGATGACATCTTACCTTTCCAAGGACTTTCTTGGAGATAAAAATAAAATTATTACTTTTTAACTAA
68	chr17	55839236	55839249	chr1	127325290	127325528	9	1.55556	3	L1	12	238	0	1	0	0	0	NA	NA	NA	NA	>ponAbe2_ct_UserTrack_3545_13 range=chr1:127325291-127325528 5'pad=0 3'pad=0 strand=+ repeatMasking=none TGGGAGTATAGAATCTGAGTTTTTATCACCGGTCCCTCACTTACTAATTTAATTATGTGACTATGGGCAAGTCACTTAACTTCATTTCCCTCATCTGTAACGTTGGTTTAATAAGAGCACTTACACAGATTAAAGTAATTAACATATATAAAGCACCTAGAACAATATCTGGCACATGGTAAGAAGCATGTAGGTGTTATTGTAATGACAATAAAAAGGTTATCTTTTTACTTTTTAA
69	chr18	32030626	32030642	chrX	106055562	106055713	4	1	2	L1	12	151	1	0	0	0	0	NA	Validated	1600	150	>ponAbe2_ct_UserTrack_3545_4 range=chrX:106055563-106055712 5'pad=0 3'pad=0 strand=+ repeatMasking=none AAGATATAAAGAAAAATAAGGAAATTATCACAAGTTAGGGCAGTAGTTATATCTAGTGGGAAGAGGGTTGTGATTTGTGAGGGACATATGGGGATGTTTGGAGTATCGGCATGTTCTATTTCTTGATCTGATTAAAAATGTTTTAAGCGC
70	chr18	46945904	46945922	chr11	56001278	56001465	4	1	0	L1	17	187	0	0	1	0	0	Unclear	NA	NA	NA	>ponAbe2_ct_UserTrack_3545_1 range=chr11:56001279-56001465 5'pad=0 3'pad=0 strand=+ repeatMasking=none CAAGATGTAGTAGTGACTAGATGGGGACAAAACGGAGGCTTCTGGAGTCCTAGTCATTTTAAGAGTTTTGTGCTGGTGAAATGAACGTGTTCACATGAATGTGAAGCTTTGAGCTATAGACTTACAATTTACCCACTTTTCTTTGTATATATTATGCTTCAATAAAAAGTTCCCTTTTAATAAAGAA
71	chr18	54632489	54632502	chr3	22814196	22814448	17	1.05882	4	L1	12	252	1	1	0	1	1	Unclear	NA	NA	NA	>ponAbe2_ct_UserTrack_3545_0 range=chr3:22814197-22814448 5'pad=0 3'pad=0 strand=+ repeatMasking=none GTCTGAACTGAATATTTTGCATAATTTCAAAGAATTAAAGTTAAAAGTGTTTATGTTTAATTCTGATATGTCAGCATCAAATCTTTGAGGAAATGGTACATATATTGGAAGTAAAAACATTGTTTTATATTTTTGAACTGTTTATTACTCATAGGAGAAACATTCTCCAGCATTTTACCTCCCAAACACCATTGGACACCTAAAGCCTAATTTTTTTACTTCGTAATAAATATATTGTTTGTAACTTGTCAA
72	chr18	59780655	59780671	chr15	31808576	31808774	5	2	1	L1	15	198	1	0	0	1	0	NA	NA	NA	NA	>ponAbe2_ct_UserTrack_3545_0 range=chr15:31808577-31808774 5'pad=0 3'pad=0 strand=+ repeatMasking=none TTCTAATTAAAATCAGTGTGGTTGAAGAACACACTTTGTATGTTTTAAATCTTTAAAATTTTATTATGTCTTGTTTTATGGCACAAAATGTTCTGTCTTCCTAAGCATTTCATGTGCACTTGAAACGAATATGTATTTTGCTACTGCTTGGTAGAGTGTTCTATAAATATATACTTGATTAAATTGATTAGTAATGTT
73	chr18	73969064	73969096	chr4	87625465	87625666	5	2.6	0	L1	31	201	0	1	0	0	0	NA	NA	NA	NA	>ponAbe2_ct_UserTrack_3545_5 range=chr4:87625466-87625666 5'pad=0 3'pad=0 strand=+ repeatMasking=none TTTCTGGAAGTATATATATATATGTACATATATACACACACACACACACATATATATTCTTATTTGAGGTATAACTTATAAACAATGAAGTGTACAAATACCAAGAGGACAACGTGCTCTTTGCATAGACATATTACTGTATAATCACCACTCAGACCAAGGCACAGAAGATTTCCTGCCTCTCTCCCCCTACCTCCTAGT
74	chr18	84373689	84373695	chr2b	59043900	59044103	5	1.2	2	L1	5	203	0	0	1	0	0	NA	Validated	400	170	>ponAbe2_ct_UserTrack_3545_3 range=chr2b:59043901-59044103 5'pad=0 3'pad=0 strand=+ repeatMasking=none ATAAAACTACTCCCCATCTACTTGCAGGCCAAATGAAACAAATATTTCATTTTTTGTTTCCCTGGCCTCATAGATCTTACTGTCTGAGGGTGGGAAGGGGTGGGCACAAGTGTCAATAAATGCAAATATCCAATGTCACACAAGTGCTTTGAAAAAAAGTACAGCAGATCACAAAAGAGAATAAAAAATGGGTGAGCGTAAAA
75	chr19	33345634	33345644	chr15	68758301	68758512	8	1	3	L1	9	211	0	1	0	1	0	Validated	NA	1201	599	>ponAbe2_ct_UserTrack_3545_3 range=chr15:68758302-68758512 5'pad=0 3'pad=0 strand=+ repeatMasking=none TCAAATGCTTCTGTTTTATTTCATTTCATTTCATTTCATTTTAAGAAAGGCCCTGAGGCAAATCCTAGAAGTAAAGACAGCCACACTGCTAAAGCATAGGTGCTGCTTCTCAGTGGAAAATCTGTCGTCTCATGGTTACCCAAGGCTGAGGTGGTCCTTTCTGATCTAATAGACCTTTTGTCTACATTTTTAAAAAAGTTCCTAAGAACTA
76	chr19	51894710	51894724	chr4	113658886	113659040	4	1.5	0	L1	13	154	1	0	0	0	1	NA	NA	NA	NA	>ponAbe2_ct_UserTrack_3545_9 range=chr4:113658887-113659040 5'pad=0 3'pad=0 strand=+ repeatMasking=none GACATCTATATACAGAGATCATAAAAATCATAAATAATATTCTTGTGATACGGTATGAGGTGGAGCACACAATAGATAATTCATGATATTGACTACAAAGCTCTCATGAAAATGGCTTATTTGTGAAACAATCTGAAGCAGAAATAGCACTCAG
77	chr20	1551061	1551075	chr10	122073583	122073778	7	2.14286	1	L1	13	195	1	1	0	0	0	NA	NA	NA	NA	>ponAbe2_ct_UserTrack_3545_3 range=chr10:122073584-122073778 5'pad=0 3'pad=0 strand=+ repeatMasking=none TACTATAAAATTCACCCCTTTAAAGTGTACAATTTGCTGTTCTTATGTATTCACAGTCATGCACCTATCACTACCAGCCCCAGAACACTTTCATCACCGTAAAAAGAAACCCCGTATCCATTAGCAGCCACCCCATACTTCTCCTCTGCCCAGCCCTAGGCAACCACCGGTTCATTTTCTATTTCTATGAATTTG
78	chr20	6604245	6604260	chr8	92734775	92734970	10	1	5	L1	14	195	0	0	1	0	0	Validated	NA	5305	195	>ponAbe2_ct_UserTrack_3545_8 range=chr8:92734776-92734970 5'pad=0 3'pad=0 strand=+ repeatMasking=none AAAAAATTAAATTAGAATGCTAAAAGCGATTTCTCATGATATAAGTCTTGAGTGATATTTAAGCCATTTTAGAGATCTGGTTAAACGAGGGGAAGCCTCATAACTTTGTTGTGTACTTCAGCCTGGCAAATAGTATGTCCATAGCTAACACATCCACTCTAATGACACAGAAATAAAATCATTCTGGAAATAAAA
79	chr20	8259549	8259560	chr11	11443899	11444072	8	1	3	L1	10	173	0	1	0	0	0	NA	NA	NA	NA	>ponAbe2_ct_UserTrack_3545_0 range=chr11:11443900-11444072 5'pad=0 3'pad=0 strand=+ repeatMasking=none TATTACTTATTTTGAAAGATTAAAAAAACAAACTAAAGCTAAGGCAACTTTTTGTAGTCACTGTAATTTGGTGATGAAATATAAGGTGGAATAAGGTGAACTGAAGGGTTCAAACGTCATTGAATTGTTTTTCATAAGCAAGTGGGTCCGTTATTAAACTATTGTCTCATTTC
80	chr20	38607361	38607375	chr5	68386876	68387040	6	1	4	L1	13	164	0	1	0	1	0	Negative	NA	NA	NA	>ponAbe2_ct_UserTrack_3545_5 range=chr5:68386877-68387040 5'pad=0 3'pad=0 strand=+ repeatMasking=none CTTGTGTGCTTTTTCAAGGAATGATCTTAAGTGGATTGTTCCTTTTTACTTTTTAATCAGAGATTCTTGTATAAAATTTTTCTTACCCAGGTCATTTAAGAGGAAAGACCAAATTACTTAAAACAAAATTACATTTTTATTAAAACATTGCAGGTTATGACTTC
81	chr21	22516832	22516844	chr7	134315701	134315849	6	1.16667	0	L1	14	148	1	0	0	0	0	Validated	NA	430	570	>ponAbe2_ct_UserTrack_3545_12 range=chr7:134315702-134315849 5'pad=0 3'pad=0 strand=+ repeatMasking=none GTTGTCTATTCCATGAACACAGTATGTTTTTCTATTTATTTAGATCTTTTATTTTTTCATCATTATTTTACAGTTTGCAGCATATGTCTTGTATATTCTCTGTTAGATTTACATCTAAGAATGAAATGAATCTAATAAAGATTTGTTG
82	chr21	24878929	24878923	chr14	21444830	21445004	5	1	0	L1	-7	174	0	0	1	0	1	Validated	NA	963	237	>ponAbe2_ct_UserTrack_3545_1 range=chr14:21444831-21445004 5'pad=0 3'pad=0 strand=+ repeatMasking=none TCTTTATTTCGCACTGAAAAACATAAAGATTTATTTTGGCAGTCATCTGACCCAGACCCTTCCTCTAGACTTATGTCCTGGAACTCTCCAATCTACATATTGCTCCAGCCAGCAATCTCTTCTTCTCTTCATTTCTTTTTTACCTTTCTCTGTTCTCCTCTCTTCTCCTCTTTC
83	chr21	30243302	30243317	chr7	101638533	101638658	10	1	2	L1	14	125	0	0	0	1	0	NA	Validated	620	90	>ponAbe2_ct_UserTrack_3545_8 range=chr7:101638534-101638658 5'pad=0 3'pad=0 strand=+ repeatMasking=none AAATTCACTCCTGAGCACATTTCCCTTTGAGCCCGCATACCCTGATGATGGTGCAGATTCAGCAGTGCAACACAGTGGTTGGGGCGTATGGATTTGGAATCACACAGACAAGGCTTCTGGGTCTA
84	chr21	31203708	31203725	chr1	78039932	78040103	7	2.71429	0	L1	16	171	0	0	1	0	0	NA	NA	NA	NA	>ponAbe2_ct_UserTrack_3545_6 range=chr1:78039933-78040103 5'pad=0 3'pad=0 strand=+ repeatMasking=none TTTTTTTTTTTTTTTTTTTAAAAAGACTTAAAAGGGCATTTATTGTTTTTTTTTTTTTTTTTAAATGGAAATTATATTTATTATTTTCATTAATATTTTATCATAAAATTTGAAATAGCACAGCCTTAAGAGGTGACCTTTGGGACTATGCTTTTTTTTTTTTTTTTTTTT
85	chr21	35156958	35156975	chr2b	69673505	69673693	4	2	1	L1	16	188	0	0	0	1	1	NA	NA	NA	NA	>ponAbe2_ct_UserTrack_3545_7 range=chr2b:69673506-69673693 5'pad=0 3'pad=0 strand=+ repeatMasking=none TTTTTTTCAGAGACAGGGTCTAGCTGTGTTGCCCAGTGATGGATGCAGTGGACAGTAATACTGTATCACCCACCACGGGGCAATAGTGTGGTGCTTGGAGCCTTGAATTATTATTATTAATTCAAATAATTTCTTTAAAAATATTTGTATCTTAATATCATCTGTGAATAAACAATTCATTTTCTTCA
86	chr21	36768649	36768666	chr18	72804196	72804408	9	1	1	L1	16	212	0	0	1	0	0	Unclear	NA	NA	NA	>ponAbe2_ct_UserTrack_3545_3 range=chr18:72804197-72804408 5'pad=0 3'pad=0 strand=+ repeatMasking=none ACATAGAAAATGCTTTAATCTCATCAGTTTTTTAGGGTTGTTATTATCTATATGAATTTGATGAAATGTGCTTAGACTAAGTTTTTTGATAACTTACAAATGAATTGTAAGGTAACTTACAGATTGATATTAATTTTAGTTTTACAAATATAGTCTTAAAATTATTTGCACAATGTTAAAAAATAAAATTACAGAAAAGTAAAATTAAAAAA
87	chr22	20376544	20376536	chr3	163951654	163951826	11	1.54545	2	L1	-9	172	1	1	1	1	0	Validated	NA	1091	309	>ponAbe2_ct_UserTrack_3545_13 range=chr3:163951655-163951826 5'pad=0 3'pad=0 strand=+ repeatMasking=none TTTCATACATTTTATTTTATTTTTATTTTGTGCATTCCTTCCAGGTGTTTATCTTTATATTTTTATTTTATTTTGTGTATTCGTTAAAACGAATTTTATCGTGTATATTTGAGGTTTATGTTATGATGTTTTGGGACACATAGATACTAAAATGATTACTATAATAAAGCAA
88	chr2a	48397642	48397659	chr5	175966282	175966526	9	1.11111	0	L1	16	244	1	0	0	0	0	NA	NA	NA	NA	>ponAbe2_ct_UserTrack_3545_10 range=chr5:175966283-175966526 5'pad=0 3'pad=0 strand=+ repeatMasking=none CAGAGGCAGAATTCTAACCCAGGCCTGTTTTAGAGCTCCATGGGCATTCACCCATTTAATCAGATGTCAACACTTGCATCCCAGTCTGATTTTCCAGCTGCTGTCTGTGGCTATAGCTTTATCCATTTCCTTATCTGATTTCTGGCCATCCATTTCCGTGCTACTCATCCACACAGGGCAGATGCTTGGGCAGTTTTGCAAACAAGGTGCCCAAGAGACGAGAAAGCAGAGAGATAAAGGAGTG
89	chr2a	62233219	62233235	chr4	186475701	186475801	4	2	3	L1	15	100	0	1	1	1	1	NA	NA	NA	NA	>ponAbe2_ct_UserTrack_3545_13 range=chr4:186475702-186475801 5'pad=0 3'pad=0 strand=+ repeatMasking=none TTAAAAATGTACGTTGCCATGTACATTATCAAATAAAGACATTTATACTGGTATGATAATGTAAACTAAACTCAACAGTTGGTTTACTGTTATCTTTTTT
90	chr2a	77297549	77297567	chr13	82146948	82147079	5	1	1	L1	17	131	0	1	0	0	0	NA	NA	NA	NA	>ponAbe2_ct_UserTrack_3545_3 range=chr13:82146949-82147079 5'pad=0 3'pad=0 strand=+ repeatMasking=none AATTTGGAGTTTATATATTTACTTCTATATTGATGTGTATTCTTAAGTAATTTTTAGGCTTGTATTTTTTTATTCAGACATGAATTGTGAGTTCTTTTTTACAGGAATTGTGTCATTGTATCTTTGGTACT
91	chr2a	93006026	93006043	chr4	159549088	159549279	13	1	4	L1	16	191	0	1	1	0	0	Unclear	NA	NA	NA	>ponAbe2_ct_UserTrack_3545_11 range=chr4:159549089-159549279 5'pad=0 3'pad=0 strand=+ repeatMasking=none CAGAAACTTGCTGTTAAAAAAGAGGCAAGCCATGAACCAGAATATATTTGTATATATCTCATTGACAAAGGACTAGTACTCAGAATAAGTAAAACTGCTAGAAATTAATTTTTAAAAAGCATAGATCAATAGAAATGGGCAAGGGATATAAATCAATTTGTATAAATAAAATTGTGAGACTTTAAAAATAA
92	chr2b	25753066	25753084	chr12	5439866	5440080	4	1	0	L1	17	214	0	0	1	0	0	NA	NA	NA	NA	>ponAbe2_ct_UserTrack_3545_0 range=chr12:5439867-5440080 5'pad=0 3'pad=0 strand=+ repeatMasking=none TCAATATAAGAAAAATGTGCTTTCTAATTTTCATGCATGGTTTAGATTGTGGGGCAGAAAGTAAATCAGCCAGGTTAAAAGAGGGCGAATATTTGGGGCAGTGGGGAACAAGACTATTTAGAAAAGAGGGAAAATTAAGATGGGCTTGGGAAACCAGACCAGACAGTTAATTTTCAAATTCAACCTAATGCAAAATGAGAGAAAAATAAAAATA
93	chr2b	52428479	52428496	chr2a	67687377	67687475	4	1	2	L1	16	98	0	1	0	0	1	NA	NA	NA	NA	>ponAbe2_ct_UserTrack_3545_3 range=chr2a:67687378-67687475 5'pad=0 3'pad=0 strand=+ repeatMasking=none TATTGGCCAATTTTTTTCTCTTATTTATTATCAGGGTTGTTCTGGACAAGAATGAAAAAGATCAATTGAAAAGTACATCTAAAGGCTTTTTTTTTTTT
94	chr2b	59502632	59502647	chr9	28962154	28962228	4	2	1	L1	14	74	0	0	1	0	0	NA	NA	NA	NA	>ponAbe2_ct_UserTrack_3545_1 range=chr9:28962155-28962228 5'pad=0 3'pad=0 strand=+ repeatMasking=none GTACAGATCAACTAAATCATACCTTTTAAATGTGTTGCTATATACTGTTAATAGCATTATATTAAAATACCTTT
95	chr2b	61762119	61762133	chrUn	9760780	9761012	5	1	2	L1	16	232	0	1	0	0	0	NA	NA	NA	NA	>ponAbe2_ct_UserTrack_3545_1 range=chrUn:9760781-9761012 5'pad=0 3'pad=0 strand=+ repeatMasking=none GCATTTTCTGTTGCACAAATTTATTTGAGGTTAAATGTTGGTATGTGCAATAACCTGAAATGTTTCAAGTACTATAATTGTGATCAGATTTTTTGTTTGGATAGGCTGCCATAAGCTTGTCTTCAAGTGGCTTTTAAAACCTAAATTGCATTAGCTTTACAAGGGGCAAATATATTCTTTAGAAAAAAGGTGTTCTCTATTCCTGCCATTGAAATATTATTTCACAAAACTT
96	chr2b	88638561	88638577	chr4	85533633	85533793	4	1	1	L1	15	160	0	0	0	0	1	NA	NA	NA	NA	>ponAbe2_ct_UserTrack_3545_4 range=chr4:85533634-85533793 5'pad=0 3'pad=0 strand=+ repeatMasking=none AAAGAAAAAAACAAAGTAGGCAGCAAAGAGGACTGCAGGATACTGCTCATTTTTAGACATCTCTGGCATTTCAGGTAAAGAGCAACTGGCAGAACTCAGCCAGATTGGCAGAAAACGTGTTCACCTGTCAACTGGGGAGGGGGAAAAACCCCAAAAAAGA
97	chr2b	96944961	96944964	chr9	45192605	45192801	19	1.15789	4	L1	15	196	0	0	1	0	0	NA	NA	NA	NA	>ponAbe2_ct_UserTrack_3545_6 range=chr9:45192606-45192801 5'pad=0 3'pad=0 strand=+ repeatMasking=none ATTATTTGACATTTTATTGAAAATTTTCCTTTCAATAAACACTGGGCAATTATAATAATGTTTATCACTGGGAAAATATGATGTGCCCATGCTGCCTCCTTGATTTAATTTGATGTGATGTAGATGGGAGCATGATGCATGGATGCTTCAATGTAGTGGACTAGAAAAACAGTAAATAATGGAATTAGGGAAACTA
98	chr2b	97118396	97118410	chr7	63481700	63481913	14	1	6	L1	13	213	0	0	0	1	1	NA	NA	NA	NA	>ponAbe2_ct_UserTrack_3545_1 range=chr7:63481701-63481913 5'pad=0 3'pad=0 strand=+ repeatMasking=none TCATGGGGAAAAGCCTGGATTCTGGAATTAGATAAATTTGAGTTTGATTCCTGTTCTGTTTCTTATTACTTGAATAGCTGCATACAAGTTACTTAACCTTTGTAGCCGGGTTTTCCTCCTCCGAAAAAGAAACTAATAACAACAAGTTTGCTTGTTGTAGTTGTGAGGATTAGAAACACTGTAAATAAAGATTTATCAATATTAGCCTCTCAA
99	chr2b	99946091	99946103	chr7	111971355	111971465	4	2.25	0	L1	11	110	1	0	1	1	1	NA	NA	NA	NA	>ponAbe2_ct_UserTrack_3545_11 range=chr7:111971356-111971465 5'pad=0 3'pad=0 strand=+ repeatMasking=none CAACACATCTGAATAATGAGAATAATATATTATCTACTTCACTTGGTTGTAACAAGGAGTGATTAAATAAATTAATAAATATAAAGAAATAAGAGCAAAAAAAAAAAAAA
100	chr2b	107418776	107418784	chr7	107772697	107772885	4	1.25	0	L1	7	188	0	0	0	0	1	NA	NA	NA	NA	>ponAbe2_ct_UserTrack_3545_9 range=chr7:107772698-107772885 5'pad=0 3'pad=0 strand=+ repeatMasking=none TATTCTTTTATGCCAACTTAAAATAAGCAAAGATTACACAAGTACCATGTGCCATCTTAAATAAGGAAAGGGAAAAAAGTACAATATGGTATTTAAACAGCTGTGTGAAGATACTGGTTAAAACAAGAATCATTTTTCAGCTGAGCTTGTAAAGCTTCATTTTGCTAAATTTAAACTAGTGCATCATT
101	chr2b	126521613	126521612	chr13	77344257	77344376	4	1	2	L1	-2	119	0	1	0	0	0	Unclear	NA	NA	NA	>ponAbe2_ct_UserTrack_3545_2 range=chr13:77344258-77344376 5'pad=0 3'pad=0 strand=+ repeatMasking=none AAACAATTGAGAACCTACTATGTGTCAGAAATTGTCCTAACCATATTGATGGTTTTGATGCTTTTCGTGTTTGCATTGAAGAAAAAATAAAGCTTGCTGAGATGATTTACAAACTCAAA
102	chr3	11300657	11300669	chr4	113266090	113266292	6	1.83333	1	L1	11	202	1	1	1	1	1	Validated	NA	3631	369	>ponAbe2_ct_UserTrack_3545_8 range=chr4:113266091-113266292 5'pad=0 3'pad=0 strand=+ repeatMasking=none AATTTTGATATCTCAATTCAAATCCAATTGAACTAGTAAAAAAGAGAGTTTTATGCATTTAGGCCTGCTAATAACACCACCATCTTTTACCTTGATTGCAAAAACCATTTTTTTATTATTTAGGGTAAGTAATGCTAGCTGCTATAACAAATCCCAAGGTCTAAAATGGCTTAACACAATAAAAGTTTATTTCTCTCTCTGA
103	chr3	32074492	32074498	chr1	108096147	108096271	17	2.52941	2	L1	5	124	0	0	0	1	1	NA	NA	NA	NA	>ponAbe2_ct_UserTrack_3545_9 range=chr1:108096148-108096271 5'pad=0 3'pad=0 strand=+ repeatMasking=none ACCTAGGAGTATACCCTTGTAACAAACCAACTGAGTCTCAGCCAATTATAGTAGCTGAACCTTCAGCAAATCCCAGGCTTTAAATTGCCAGATTATGCCCAAATAAAACAAACCTCAAACTGTA
104	chr3	34840886	34840899	chr14	36112732	36112866	9	1	4	L1	12	134	0	1	0	0	0	NA	NA	NA	NA	>ponAbe2_ct_UserTrack_3545_3 range=chr14:36112733-36112866 5'pad=0 3'pad=0 strand=+ repeatMasking=none AAAACTTGAATGGGGTCGGAGTATTAGATAGTAGCAGTATATTAATGTTATTTTCTTGATTTTGATGGTTGTTTTGCAATTATGTAGAGGAAAATGTGATAGGAAGTAATATAAAAGTATTCAAGAATGAAAAA
105	chr3	46804152	46804164	chr10	42260980	42261146	6	1	2	L1	11	166	0	0	0	0	1	NA	NA	NA	NA	>ponAbe2_ct_UserTrack_3545_1 range=chr10:42260981-42261146 5'pad=0 3'pad=0 strand=+ repeatMasking=none TGACTCAAAGTTATTTTATTTTTAAAATTAACATGCAGTAAGTGTGGTCTTTTGGGAATGGACCGTTCCACCACAATCAGGACACAGAACTGTTTCATCTCCCCCAAAGCTTCCTGGTGCTGTTCCTTTATAGTCACACTGTCCCTTCCTTCACCCCCAGCCCCTG
106	chr3	48152059	48152070	chr14	57602157	57602338	5	1	4	L1	10	181	0	1	0	0	0	NA	NA	NA	NA	>ponAbe2_ct_UserTrack_3545_9 range=chr14:57602158-57602338 5'pad=0 3'pad=0 strand=+ repeatMasking=none TGTCATTTTCCTCGTGTGTGAAATATAATAGAAATAGTAATTTCTCTGCTGCATAAAGTTGTTGTAAGAATCAAACTGTTAATTAATTGGTAGGGATCATTGTATGATTCACTGATTTATTCCAAGCTCCTAGAACAGTGCCTGGAAGAGAGTGGGTGCTTAATAAATACTGCTGAATGAA
107	chr3	72313016	72313033	chr14	52891159	52891347	8	1	5	L1	16	188	0	0	1	0	1	Validated	NA	1011	189	>ponAbe2_ct_UserTrack_3545_8 range=chr14:52891160-52891347 5'pad=0 3'pad=0 strand=+ repeatMasking=none TAAAAGAAAAAAAAATACTATTTTATTCTTAGATACCTATAATGATAATTGCCTGGGAAAACGTTGCCTCAAGCAGTAGAATGCACTGTTAAACTCTTCACAGCAAAAATGTACACTGCCCCATTTCTGTTATTTTTCAAATGAGTTTAAAGAATAAAATATGTCTTTCATCTGATGAATCTGAACAA
108	chr3	80005344	80005365	chr12	49169461	49169558	4	1.25	3	L1	20	97	0	0	0	1	0	NA	NA	NA	NA	>ponAbe2_ct_UserTrack_3545_5 range=chr12:49169462-49169558 5'pad=0 3'pad=0 strand=+ repeatMasking=none AATCTCTAGCGAGAAGAAGAAGGGAAATAGGACTTATTAGGTGTTCATGGGGGCTTCAATTATATTTATTTTGTTTTAATAAACTCAGTGGCATGCA
109	chr3	80278568	80278587	chr4	114288541	114288679	10	1.1	6	L1	2	138	0	0	0	1	1	NA	NA	NA	NA	>ponAbe2_ct_UserTrack_3545_10 range=chr4:114288542-114288679 5'pad=0 3'pad=0 strand=+ repeatMasking=none TAAATTAGCATTCAATTTTTATCATAACTGCCTCTGTGCATTAATGATCCTATGGCAATAATTTTGTTTTTCTCTTTGTTATTGATGTAAAGAGACTGGCAGTTGATTAAAAGTAAAGAGTATTGATTACACTAATAA
110	chr3	82696716	82696707	chr10	2845282	2845578	9	1	3	L1	-10	296	1	0	0	1	0	Validated	NA	789	311	>ponAbe2_ct_UserTrack_3545_0 range=chr10:2845283-2845578 5'pad=0 3'pad=0 strand=+ repeatMasking=none TAAAATGTGAGGAAAAAATGGCGTATTATCTATAATTCTGGATCACAAAAGAGAAGCATTGTTAAAATTTATGTCCACCTTGGCAATATATTTTGAGGATTTTGAAAAAATGATTTTATGAGATGGGGCTCATCTTTCAGAGTATGAATTGAATTGTTTCTCATCAAAAGGCATTTTCTCAGGTGTTTTCAGGAATGTGATTTAATCACAGGTTAACACAAGGTTGCTGGATCACACGGAGTTTTCTGAGGCCTTTAACTGTGTTTCAAAGCCTATTAAATTTAAGAGGCAAATCA
111	chr3	85520263	85520279	chr8	73471848	73472007	5	1	1	L1	2	159	0	0	0	1	1	NA	Validated	110	1000	>ponAbe2_ct_UserTrack_3545_6 range=chr8:73471849-73472007 5'pad=0 3'pad=0 strand=+ repeatMasking=none AGATTTTCAGAAATATCCTTTATTCAATTAAAGAGGTTTCTTTGGCCACCAGTTTGTTCCCATTTCTCAGCTGTGTGCTGATCTTTCTACAGCATGAATCTGACCACATCTCCCCCTACTTACATTCCTTTAATGGCTCCTTTTGCCCTTTAGGATAAG
112	chr3	118351338	118351352	chr11	90763464	90763651	4	1	2	L1	13	187	0	0	0	1	0	NA	NA	NA	NA	>ponAbe2_ct_UserTrack_3545_7 range=chr11:90763465-90763651 5'pad=0 3'pad=0 strand=+ repeatMasking=none AAAAGGCAAACTTAACTTTGAGCTAAGCTCTGTGGTAAGAACATGCTTATAACTAGTTATTTTAAAATGTATCTGAATATATCTATTAAGCTACTGTATTTGTTGAGTCCCCATGATGTGTCAGAAACTCTTAGGTACTAGGAACATATGCAGACGATTCATTGGTAAAATAAATATGTGTTGAGTA
113	chr3	148095092	148095107	chrX	30054072	30054272	10	1	2	L1	15	200	0	0	1	1	0	NA	NA	NA	NA	>ponAbe2_ct_UserTrack_3545_2 range=chrX:30054073-30054272 5'pad=0 3'pad=0 strand=+ repeatMasking=none CCTTACTTAAAACATTGGTTTATTTTCTTCAGGTCACTTACAAGAAACCACTTACTCATAATGAATTTCAATTATGGCATGACCTATGTCATTATCCTGGGATTTAAGGGTCTAGATTTAGACTGTTTTTATTCAGATGGCTAGAACTGTATCTATTTAGAAAATTAATTTAACTGTTTAATGTATCAGACTATTTTATA
114	chr3	168587343	168587348	chr12	38363244	38363337	7	1	7	L1	4	93	1	1	1	0	1	NA	NA	NA	NA	>ponAbe2_ct_UserTrack_3545_2 range=chr12:38363245-38363337 5'pad=0 3'pad=0 strand=+ repeatMasking=none AAAATGATATTGAAATAAAGCATTCTCATTGTTCAAGTGAAACTAAAATAATTTGAGTGCAATTAAAATAATGCCACATAAAAATAAAATAAT
115	chr3	171732461	171732475	chr12	69114029	69114173	4	1	1	L1	13	144	0	0	0	1	0	NA	NA	NA	NA	>ponAbe2_ct_UserTrack_3545_8 range=chr12:69114030-69114173 5'pad=0 3'pad=0 strand=+ repeatMasking=none TTGCTTGGGGCTTGATAGCAAATCAAGTTTCATCTTATATACTTTTATTTGTAATATACCAAAGTCATTTTTGCAATATTATATTATGTACTTTCAAGTATATAATTACTGCTTCTTTAAATAAAAATGATCAAGATATTCAGA
116	chr4	16392281	16392298	chr12	45998649	45998856	7	1	1	L1	16	207	0	0	0	1	0	NA	Validated	1420	460	>ponAbe2_ct_UserTrack_3545_4 range=chr12:45998650-45998856 5'pad=0 3'pad=0 strand=+ repeatMasking=none ATGTGTTTATTTGGATATATTTATTTTTATATATACACTATCAGATTAGTTTCTTATATCCCTTCGGAAATACACACAGATGTGATTAAATAGGAAATATTTAAAGATAATGTTAGTTTTTGCTCCTATAAAATTTTCTTAAACATTAGAATGAATAATGTGTTTGAAAATGCAGATATGTTTTTGAAAAATTTGATTTAACACTTT
117	chr4	22242587	22242606	chr1	167863086	167863168	8	1.125	8	L1	18	82	1	1	1	1	0	Validated	NA	3649	51	>ponAbe2_ct_UserTrack_3545_14 range=chr1:167863087-167863168 5'pad=0 3'pad=0 strand=+ repeatMasking=none GTTTTGATTTGTGTATTTATTTGATATTTAGCATACGTTTACATACAAAGTTGTCATCACTCCTTACCTACAATTCCTTTCT
118	chr4	38823423	38823441	chr14	48128877	48129196	6	1	2	L1	17	319	0	0	1	0	1	NA	NA	NA	NA	>ponAbe2_ct_UserTrack_3545_5 range=chr14:48128878-48129196 5'pad=0 3'pad=0 strand=+ repeatMasking=none TTGGTTATAAAATACTTTACTTGAAACTATTGCATAAAAATATCATATATTCATGTCATAACATTTTTTCCTTTAGCCACCCTAGTTTCATGAAGATATACACATCTATTAATAAAACTCAATTTATCTGACCTAATATTGATAGTCCATCATAATAAAATGGAATTTAGAATGAACCCCCAGATGAATAATTACTATGCTGACATTTTTATCTATAGGTAAAAGACAAATTGTTAAAAGCTTACTTTAAGAAGTTTATTAACATACTTAATTCCACCTAAACATTTAAATAATAA…
119	chr4	47545975	47545965	chr7	86652210	86652407	5	1	1	L1	-11	197	1	0	0	0	0	Validated	NA	235	365	>ponAbe2_ct_UserTrack_3545_3 range=chr7:86652211-86652407 5'pad=0 3'pad=0 strand=+ repeatMasking=none TGTATAATTTGTTTACTATTGAGCACACTTAAAAAATGTTTTCCTTCCCCATTGCTGATCCCCTTGGCACATTTACATTGCAGTTCAAATTGTGTAGTCTTTAAAGACCACATTCATATCAAATCGTAGTTTTAGAAAAGGCTGAATATAGAGATTTTGTCTGTTGTGATAATCTCACATTAAACTAACAAAAGTAA
120	chr4	56157064	56157080	chr9	42130616	42130772	23	1.91304	13	L1	14	156	0	0	1	1	0	NA	NA	NA	NA	>ponAbe2_ct_UserTrack_3545_4 range=chr9:42130617-42130772 5'pad=0 3'pad=0 strand=+ repeatMasking=none AATGCTGAGATATATAAAATGTCCCAGTTTCATGATTATTATCTGTTTCTTCTTGTACTTCTGTCAATTTTCCTTTATATATTCTAAAGATTTTATGTTAGGTCTACCAAACGTTAGTCTGAATAAATCTTTAATGTGATTTAAAGCATTATAATT
121	chr4	67064639	67064651	chr5	61653099	61653223	7	1	4	L1	11	124	0	1	0	0	0	NA	NA	NA	NA	>ponAbe2_ct_UserTrack_3545_3 range=chr5:61653100-61653223 5'pad=0 3'pad=0 strand=+ repeatMasking=none GAAGTGGGAATGCACAAAATATGAAGCCTGAAACTAGAAGACCCAATGATCTGAAAAATGCTCACATTCTCCTCAAGCTCAAATTTTCATGAAAATAAAGGGAAATAAAAGATAGTTTCCTAAA
122	chr4	78197142	78197158	chrX	124069631	124069809	4	1	2	L1	32	178	0	1	0	0	0	NA	NA	NA	NA	>ponAbe2_ct_UserTrack_3545_6 range=chrX:124069632-124069809 5'pad=0 3'pad=0 strand=+ repeatMasking=none ATAAACAGAATCCTATGCAGTCATTAAAAATGGCAAGGCGGATTTGTACTACAAATATGGGGAAATATCCAAGACAATATGAACTGGAAAAAATTATGGGACTTTTTGTAGTATGTGATCCCATTTGTACATGCGTGGAAAATTTGGAGAATTATATATAGTACATTATTAACACTGA
123	chr4	104634526	104634532	chr21	27066634	27066728	5	2.2	5	L1	5	94	1	0	1	1	1	NA	NA	NA	NA	>ponAbe2_ct_UserTrack_3545_3 range=chr21:27066635-27066742 5'pad=0 3'pad=0 strand=+ repeatMasking=none TTTTTTTTTTTTTCATTGTGAATACTGTATGGAAACATTGGAAATACATAGAGTATAATGTGAAGTTAAAAATTACCAAATACAAATTGCATGTATCTTACAGTTACA
123	chr4	104634526	104634532	chr6	52582775	52582938	8	3	0	L1	11	163	1	0	1	1	1	NA	NA	NA	NA	>ponAbe2_ct_UserTrack_3545_2 range=chr6:52582776-52582938 5'pad=0 3'pad=0 strand=+ repeatMasking=none TACTTTATGGAAACATTGGAAATACATAGAGTATAATGTGAAGTTAAAAATTACCAAATACAAATTGCATGTATCTTACAGTTACAGTGTTGTAAAATATATATCTGTGAGGCAAATGAGAAGAGAAAGAAAAATATTAACGTGATCTATTATTGTGGTAGAA
124	chr4	134038189	134038179	chr3	196948843	196949070	6	1	2	L1	-11	227	0	0	0	0	1	NA	Validated	3130	630	>ponAbe2_ct_UserTrack_3545_16 range=chr3:196948844-196949070 5'pad=0 3'pad=0 strand=+ repeatMasking=none GTGTATACTGTGGGAGACACCTGGGAACTGAGCCAACAGAGGAAATAGATTCTCATCTTCTGCTGGTGTGTACACTCACTGGGAAAAATGGTAGACAGAATCATCAACATTACTTAGGATGTTATTGCTTTTTCTCTTGCTTGCTGTTCTTGTTTGCTGTTCTCTTTCTCTCTTATAAGCACATGCAATCGAATTTGAAAAAAATTAAAAATTAAATGTGAACATAA
125	chr4	135596855	135596867	chr9	43645141	43645375	5	1	1	L1	6	234	1	1	0	0	0	NA	NA	NA	NA	>ponAbe2_ct_UserTrack_3545_5 range=chr9:43645142-43645375 5'pad=0 3'pad=0 strand=+ repeatMasking=none GTGCTGAAATCATTTATTATTTAAAAAATAGCCAGACATTTGTAAATTTTATATAACATTTAATGTTATAAGCACACACTATAAAGTATTCATGTTAAAGTACTAAGCTTTAACCCCCAAATTTTGGCCACCTGATTATACTAACATCAAAATTATCATCAAAAGCATTTATTTGTGCAAGATTGCTAGCTGCTATGTAAAATGAAATTAAACAGACATAGTTGCTGCCCTGTC
126	chr4	154970393	154970408	chr1	27572082	27572307	7	1	2	L1	14	225	0	1	0	0	0	NA	NA	NA	NA	>ponAbe2_ct_UserTrack_3545_1 range=chr1:27572083-27572307 5'pad=0 3'pad=0 strand=+ repeatMasking=none TTGTGACCACTTGGAATTTTTATTTGTTTAAAATTTTAAAACATTGAAACACTATAGACTGTAAGGTGTAATATCTATATATGTGTTTGTATATGTCTATAGATATTCATGTGAGTTTAAACTATGAAATAACTTACTAAAATGGAATAGTATCTGCAAAACTTAAATTTATTCTTTTTAAAATATTACTGTTTTAAAACTGAAGAGCAAAGCTAGGAAAAACAA
127	chr4	171742020	171742034	chr1	123756110	123756325	4	1	0	L1	13	215	0	0	1	0	0	Validated	NA	708	292	>ponAbe2_ct_UserTrack_3545_11 range=chr1:123756111-123756325 5'pad=0 3'pad=0 strand=+ repeatMasking=none TTACATTGCAAACTTATTTTGAAGATAATATTTTATGAGTATAAAAGCATGGGTTGAAGTAAAAACAACTTTATTTTCTAAATAATGTAAAAGAATGGGGGATTAGAATTCATTGAGAATTGTTTATTCAAGTGAAAACAGATAATTTATTTTAAAAGAAAATAATTTTTTATGTATTTCCCTATATTTTAAAATAAATTATCTAAGAAAAGTAA
128	chr4	180786802	180786819	chr16	40720107	40720193	5	2.2	3	L1	16	86	0	1	0	0	0	NA	NA	NA	NA	>ponAbe2_ct_UserTrack_3545_0 range=chr16:40720108-40720193 5'pad=0 3'pad=0 strand=+ repeatMasking=none TCTTTGCACCGGGAGGAGTCAATAATGACTGTCACATTATTAAAGTTGAAACTTCAGGAAAAAAAAAAAAAAAAAAAAAAAAAAAA
128	chr4	180786802	180786819	chr17	67134	67345	5	1	1	L1	16	211	0	1	0	0	0	NA	NA	NA	NA	>ponAbe2_ct_UserTrack_3545_0 range=chr17:67135-67345 5'pad=0 3'pad=0 strand=+ repeatMasking=none GACATTGTTTGATTGTTTATTTTCTTGACCCAAACAGCAGACCTGCACCAGGGAGATCTGAGTCAGTGGCTTCCAAGGTGCCACGCGGGGCCTGTGGTGCTGTTCTCAGGTGGTTCAAAGACAACTCCCCCCTTCTTTGTCTCTAAACAGTCCTTTCCGGCGCGCGTGCGTGCGTGCGTGTTTCTATTAGCTTTATATTTCAAAAATCCCA
129	chr4	184495046	184495056	chr3	125478825	125479007	10	2.2	0	L1	18	182	0	0	0	1	0	NA	NA	NA	NA	>ponAbe2_ct_UserTrack_3545_10 range=chr3:125478826-125479007 5'pad=0 3'pad=0 strand=+ repeatMasking=none TAATAAAAGAAAAAAAACACACACAAAAAACAAAACAAAACAAAAACAAAAACAAAAAACAAGATGTCAATAATCAGTATGGTGTGCTATATCCTTCCAGAACAGTTTTATTAGAAAGTTATGGAAATGCTGGAAATAAAGATTGCAATAATTTTGTGGTTAAAAAAAAAAAAAAAAAAAAA
130	chr4	185261948	185261951	chr1	124126981	124127109	4	2.5	2	L1	2	128	0	1	0	0	0	NA	NA	NA	NA	>ponAbe2_ct_UserTrack_3545_12 range=chr1:124126982-124127109 5'pad=0 3'pad=0 strand=+ repeatMasking=none GAGGTGATAATAAATATTTTTTATTTAAAAGTAAGTTTGACATTTATTTGCAATCAATTTTAAACTGTTACGTCCAATATGCTATTCTGTTTTTCTTATGATTCTTTAATTGCTAGATATTTGAATAA
131	chr4	192403420	192403427	chrX	106742858	106743005	16	2.125	9	L1	15	147	1	1	0	0	0	NA	NA	NA	NA	>ponAbe2_ct_UserTrack_3545_5 range=chrX:106742859-106743005 5'pad=0 3'pad=0 strand=+ repeatMasking=none GTTCTTTTTTTTTTTTTTTTTTTTTCCATCTAAGAAGTGAATATTTTATTATGTTGCATGCTATTTTATATTCTGTATTCTCCACTAGCCCTAAAGTCATTGGAACTTTGACTTCAGGTTTCGTATGTTTCTTTTTTTTTTTCTTTT
132	chr5	13466309	13466322	chr2a	79253888	79254035	5	1.8	1	L1	12	147	0	0	0	1	0	NA	NA	NA	NA	>ponAbe2_ct_UserTrack_3545_5 range=chr2a:79253889-79254035 5'pad=0 3'pad=0 strand=+ repeatMasking=none AACTTGGGCTTCCTGTGGCCATCATGTCTGCCTCAGGGAGAGAGCTACAAAGCCCTGATGATATCATCTGAGCCCCTGCAAGAGCTCTCATGCGAAGTCTACTAGAATTTTCAGTTGCAAGAACCAATAAAATATCCTTTTTTGCCT
133	chr5	16585778	16585781	chr8	73109820	73110073	12	1.08333	1	L1	12	253	0	0	0	1	0	NA	NA	NA	NA	>ponAbe2_ct_UserTrack_3545_5 range=chr8:73109821-73110073 5'pad=0 3'pad=0 strand=+ repeatMasking=none TAGTTCAAACCAAAGCCTTTTTTATTTATTCATATAAAAGAGCACTTAACTTTCAACAAAGAATTGCCTATCATCAAAAACACTCTATAAATGAATCAAATTTATGAAGACATGGTTCTAGAGGGTGATTGCTTAAAGACTACAGCTTATTTTAACCCTTTGGAGGATTTAGTTTTCTAACTTGTCTGTTTTGACCATATTCTTTATATTTTTGTTTTCAAATAATGTATATTTTAATATTCACATGTGAAGT
134	chr5	31188053	31188068	chr8	9435177	9435279	9	1	6	L1	14	102	1	0	1	1	1	NA	Validated	2700	90	>ponAbe2_ct_UserTrack_3545_0 range=chr8:9435178-9435279 5'pad=0 3'pad=0 strand=+ repeatMasking=none AAGAACAGCTTGGTTAAAAGTAAGTTGATGAGCACAGCAATTTCTTCATAATGGCAACCTGGTTAAAAAAAAATAAAATAAACCCATACCCGGCTTTGGGAA
135	chr5	71593481	71593520	chr17	29920402	29920637	4	1	0	L1	38	235	0	0	1	0	0	NA	NA	NA	NA	>ponAbe2_ct_UserTrack_3545_2 range=chr17:29920403-29920637 5'pad=0 3'pad=0 strand=+ repeatMasking=none TAGTCTTTTGGATTATCCTCCTTTTATTTCATTCCTCTGTGAATGAGAGAATCTTCGGGACTGGTTTTCTATGCTATCAGCTCCTCAGGCTCTGTCTTGGGATTAGGGAAGGCAAGGAAGAGGAGAGACAGTCACACACGACAACAGGGCATGCTATATACCTCTTGGCAGTTGTTTGGGAAGAGGGAATCTGGAGAAGTGTCTTAGTTTCCTATTGTTTCTAAAACACATTGCC
136	chr5	79145683	79145701	chr11	79298996	79299110	4	1	3	L1	17	114	1	0	0	0	0	Validated	NA	NA	522	>ponAbe2_ct_UserTrack_3545_2 range=chr11:79298997-79299110 5'pad=0 3'pad=0 strand=+ repeatMasking=none TATGCATTTTCTTTAAAATTTAGGCCTGAAGAGAAGGGCCAAGGGGCAGAAACTTTTGCAGAACAAGAAGACCAAAGTGTCCTGCAGGTGCTAAATAAATGTGAAACAATGCTA
137	chr5	79260068	79260083	chr3	89182558	89182726	11	1	3	L1	14	168	0	0	1	0	0	NA	NA	NA	NA	>ponAbe2_ct_UserTrack_3545_9 range=chr3:89182559-89182726 5'pad=0 3'pad=0 strand=+ repeatMasking=none TTTTTTTTTTAATTCTTTATTTGGCCTGGACAGTGCTAACAACTAATGTTTTCCCATTTAGTTATGTCCAAGAGTGTTTTCTTTGACCGTATACATTTCTCCTCTCTTTTACCTGCCCTGGCTCTTCCATTCCTCAGGGAAGAATATACAAACTTCTGTGGACATACG
138	chr5	81855796	81855816	chr13	38755003	38755157	5	1	2	L1	19	154	0	1	1	0	0	NA	Validated	1600	160	>ponAbe2_ct_UserTrack_3545_0 range=chr13:38755004-38755157 5'pad=0 3'pad=0 strand=+ repeatMasking=none AAGTTACACATTTTTATTTCTGAAAAAAAGAGGTGCATTTAAATTAAATACAAATTATGGCCTGAATTCTAGTCATGACTCTACAACTAACTAGCTGTGAGATCTCAATCATATTGCTTAACCTTTCTGGGACTTAACTTTTTCTGAATGATAG
139	chr5	92202810	92202825	chr3	62034710	62034822	7	1.14286	2	L1	14	112	0	1	0	1	0	NA	NA	NA	NA	>ponAbe2_ct_UserTrack_3545_7 range=chr3:62034711-62034822 5'pad=0 3'pad=0 strand=+ repeatMasking=none TGAAAATAGAGGATACTATCTCTTTAATGGGTGATTTAATCATACTGTTAGGGTGATATGTTAGCAATTAATGTGAATATATAGAAGGAATAAACATAAGTAGCATTGTCAA
140	chr5	98938035	98938049	chr15	42863871	42864058	12	1	5	L1	13	187	1	0	0	1	0	Negative	NA	NA	NA	>ponAbe2_ct_UserTrack_3545_2 range=chr15:42863872-42864058 5'pad=0 3'pad=0 strand=+ repeatMasking=none TAAAGGTAGAATTGTTGAGTTTCTGGGAATGGCATTTTTGACTGTATAAGGTCACCAAATTGCTTTCTATTGTGTTTGTACAATTTAAATTGTGGTATGTGAATTTCTCATTATCCCATATCCTTACCAAAATTTGTTACTGTGGGACTTTTAAAACTTTATCAATGCGAAAGATGTGAAATAATAA
141	chr5	109046504	109046523	chr12	123631464	123631688	15	1.06667	8	L1	18	224	0	0	1	0	0	NA	NA	NA	NA	>ponAbe2_ct_UserTrack_3545_11 range=chr12:123631465-123631688 5'pad=0 3'pad=0 strand=+ repeatMasking=none TTCTTTGCCTCGGTTTATTTTTATGCCTCACTCCATTAATGAAAAAGCACACTTATAATCTCCCAGCTCTTTAGGATATTTTTGCATATGTGTATACCATAAATAAGGTTTGACAAAGGGTCTATGTGGAATAAACTAGTATTCAACCTTAAAATCCTGAGTAGGAACACTTAATCAATGGAAAGAGGAAAGTAATTTTACAAAATCCTAAATAACAATTTTAC
142	chr5	142376926	142376943	chr1	9704058	9704192	4	1	0	L1	16	134	0	1	0	0	0	NA	NA	NA	NA	>ponAbe2_ct_UserTrack_3545_0 range=chr1:9704059-9704192 5'pad=0 3'pad=0 strand=+ repeatMasking=none GCCTAGGTTTTCTTCTAGGGTTTTTATGGTTTTAGGTCTAACATTTAAGTCTTTAAATCCATCTTGAATTGATTTTTGTATAAGGTGTAAGGAAGGGATCCAGTTTCAGCTTTCTACATATGGCTAGCCAGTTT
142	chr5	142376926	142376943	chr4	81757014	81757236	7	1	3	L1	16	222	0	1	0	0	0	NA	NA	NA	NA	>ponAbe2_ct_UserTrack_3545_2 range=chr4:81757015-81757236 5'pad=0 3'pad=0 strand=+ repeatMasking=none GATTGACACCTCAGTTTTTTATTTGATTGTGCATATTAAATACTCAATTAAAATGATACATCCAGAATCATTTCCCCCACCATGCTGAAATTGTATGAGTATAGTAGCCATTTGAATGTTTTTGTTGTTTCAATGAAAAAAAACTTTTTTCATACTTAACCTCACTTATAATAAAAGAAACACAAAGTAAAACAATGACATAACTCCAATTTTCACCAACCA
143	chr5	170548783	170548796	chr14	43858110	43858266	4	1	2	L1	12	156	0	0	0	1	0	Unclear	NA	NA	NA	>ponAbe2_ct_UserTrack_3545_4 range=chr14:43858111-43858266 5'pad=0 3'pad=0 strand=+ repeatMasking=none AGTTCACTGAATTTTTGGTGCATAGTAAGCCACTTTTATTCAAACTGAATATTTGTCTGACTGAATAGATGAGGAGAGAGAATAAAGATGATTTGGAGAAAAATACTTTTGAATAACAAACTTCTCATACAAACTTTCATTTTAAATTAAATCTTT
144	chr6	2146431	2146444	chr5	56832861	56833064	6	1	2	L1	12	203	1	1	0	1	0	NA	NA	NA	NA	>ponAbe2_ct_UserTrack_3545_1 range=chr5:56832862-56833064 5'pad=0 3'pad=0 strand=+ repeatMasking=none TTTTCATCTTTGAAATATTGGTTTATTTTCTTGGTAAAATTATGGAATGTGACTCTTCCATCTACTTTTACCTTTTTGATCTTTATTCTATCTTTACAAATATTTTGCAATATTTAAAATCGCTTAGATAGTTGTCTCCAGCAAGACACATTTTTTAGCCACATTGAGTCCCACTCAGGATGTGTTTAAAGCCACTAGTTTTA
145	chr6	5750310	5750327	chrUn	9311487	9311625	5	3	0	L1	10	138	1	0	0	0	1	NA	NA	NA	NA	>ponAbe2_ct_UserTrack_3545_0 range=chrUn:9311488-9311625 5'pad=0 3'pad=0 strand=+ repeatMasking=none AACAAACAGGCAGACCTCTTGGTTTGACTTTTCAACACTCAGTCATATTTGAAGTGATGATTACTCTGGTTAGGAATTTCATATATTTTAAATGTGGTTTCAAAGGTCTTTTTAAAATTAATTCCTCTTTCCAGCCTT
146	chr6	24100169	24100184	chr11	82822541	82822751	4	1	1	L1	14	210	0	1	1	0	0	NA	NA	NA	NA	>ponAbe2_ct_UserTrack_3545_4 range=chr11:82822542-82822751 5'pad=0 3'pad=0 strand=+ repeatMasking=none AATGATAGATTTAGTTTTTTAATAATAAAAATCACACACAGAGAATCACATGGGACTATTTTCCTCAAATTGCCACTCTGTCTCATGTCTGGAATCAAATAATAATGAATGACTCCAATTCTTTCAATATTAAAACTTTTCACTCAACCAGCTAGCCGGTCAGTCATTAACACTTGCTGAGCATACACAGTACAGGATGGTAAATTTGAA
147	chr6	26567383	26567401	chr7	90588439	90588592	5	1	2	L1	17	153	0	1	1	0	0	NA	NA	NA	NA	>ponAbe2_ct_UserTrack_3545_4 range=chr7:90588440-90588592 5'pad=0 3'pad=0 strand=+ repeatMasking=none TATGTATTCCAATTTTCTTTATTATAAATTAGACACATGTGTTACAGATAAGCTGAAGAACAGGTTCAAGATCATGGAGTTAATTAATGGAAAGATAATTAGAAAGAATTATTTGCATTATGACTCCTGGTCCAGTGCTATTTCTACCCAGTT
148	chr6	45126930	45126941	chr4	167904107	167904416	15	2.26667	0	L1	10	309	0	1	0	0	0	NA	NA	NA	NA	>ponAbe2_ct_UserTrack_3545_12 range=chr4:167904108-167904416 5'pad=0 3'pad=0 strand=+ repeatMasking=none CATAGAGGACTAAGCGCTGTTTTTTTTAATTTTATATTATTATACTTTAAGTTTTAGGGTACACATGCACAATGTGCAGGTTAGTACATTTTTATTCTTAAATTATATCAAGAATGTTTCAATGTTGAGTGAAACACTTATAAAATGCCAAAATTATAAGGTTTGTAGATACATGAGCATTATTTCTAGAAATGCATTATTATGTAAAACAACAGCTATGAATCAAGCTGTAATCCAATTTAAAAATGATTTTTATATCTATTATTGTAAATTGCCTCTGAGTGTGTGTGTACA…
149	chr6	51266748	51266758	chr9	40429849	40430053	4	1.5	0	L1	9	204	1	1	1	0	0	NA	NA	NA	NA	>ponAbe2_ct_UserTrack_3545_3 range=chr9:40429850-40430053 5'pad=0 3'pad=0 strand=+ repeatMasking=none TTGTATCTGTTCTTCGAATCTAAGGATGACATATTTGAGGGCTTCAATACTAGAAGTCAAAATTGAGTTTACTGTCTGCGTAAAATTAAAATACTATATTCTTAAGTCAAATTTTCCAAGGAATTTTCTCTACTCCCAAAGCCAGTTCATCCTGTATCTTATGAATCTTGCTCTTTTAGGTTCTTTGAACCAGCCTGTCTTAGC
150	chr6	51770665	51770679	chrUn	11834753	11834894	14	2.07143	8	L1	16	141	1	0	0	0	0	NA	NA	NA	NA	>ponAbe2_ct_UserTrack_3545_2 range=chrUn:11834754-11834894 5'pad=0 3'pad=0 strand=+ repeatMasking=none CCTTTTTAGCAATTTTTATTATATATGAGAGCCTGATTTTTTGGTGAAGCATATGATACCAGAGAAAGAAAATATTTTACATGCAAATACCTGGATTATACACAACCATTTAGTAACACATTTATAGCGAATATAAAAACA
151	chr6	56072746	56072758	chr3	84704994	84705117	5	1	3	L1	11	123	0	0	0	1	0	NA	Validated	850	800	>ponAbe2_ct_UserTrack_3545_8 range=chr3:84704995-84705117 5'pad=0 3'pad=0 strand=+ repeatMasking=none ATTTCAAAAGTATTTATTTCTGGAGCCCTATAGGTCTCCAGTGTTCAACTTGCTGCAAAAATTTGTCTTTATTGGACCAGAGGAAGGAGGAAAATAGGTAACATTTTGTGAAATTATTTTTAT
152	chr6	64946044	64946061	chr8	137598953	137599068	4	2	0	L1	16	115	0	1	1	0	1	NA	NA	NA	NA	>ponAbe2_ct_UserTrack_3545_9 range=chr8:137598954-137599068 5'pad=0 3'pad=0 strand=+ repeatMasking=none CCCAAAGGACTATAAATCATGCTGCCATAAAGACACATGCACACGTATGTTTATTGCCGCATTATTCACAATAGCAAAGACATGGAACCAACCCAAATGTCCAACAATGATAGAC
152	chr6	64946044	64946061	chr9	90414217	90414341	6	2.33333	4	L1	15	124	0	1	1	0	1	NA	NA	NA	NA	>ponAbe2_ct_UserTrack_3545_9 range=chr9:90414218-90414341 5'pad=0 3'pad=0 strand=+ repeatMasking=none AGAAATTAGATTTTTAAGTTAATATGTTATATTTTCCTCTGTAATTACATTATTACAAATTGGACTTGTTATGCAAATGGATCTTCTGTTTAATTTTTATAATAAATGGTTTGTATTTAGTAAA
153	chr6	66108532	66108546	chr2a	31036398	31036507	4	2	0	L1	13	109	0	0	0	0	1	NA	NA	NA	NA	>ponAbe2_ct_UserTrack_3545_1 range=chr2a:31036399-31036507 5'pad=0 3'pad=0 strand=+ repeatMasking=none TTTTTTTTTTTTTTTTTTTTTTCCATAAATAAAAATTGTTTAATTTTCTTAAGTAAAACGTAATTGCATAAACATTTTATTTTTTTATTTATTTTTTTTTCTTTTATTA
154	chr6	67785326	67785337	chr12	101557097	101557229	6	1.83333	4	L1	10	132	0	0	0	1	0	NA	NA	NA	NA	>ponAbe2_ct_UserTrack_3545_9 range=chr12:101557098-101557229 5'pad=0 3'pad=0 strand=+ repeatMasking=none AAAGGAAAAGGAATAATATATATTTTTGGTTATAGCAACAGATGGTTTATTACATACCTCAACTCTGAATAGCTCTTTTGGACAAAATAATGTAAACATGCTGTATTGCTCTAATCAAAGTAATCTAATTAT
155	chr6	75237209	75237216	chr8	65560665	65560889	9	1	5	L1	6	224	0	1	1	0	0	Validated	NA	2061	439	>ponAbe2_ct_UserTrack_3545_4 range=chr8:65560666-65560889 5'pad=0 3'pad=0 strand=+ repeatMasking=none AATGCATATTTTGTTAGTGTAGTTATTTTCCACTGGAGACTTTTACAACCAACAAGAAATTAATAGTACCATCATCATATGCCTTTGTTGATTGCTTTGGGAATTAAGTACTAAATGGTATTTTACCATCCTTTGTGGAAGACCAGAGTCAAATTCCACCCTCATTTAAGAGGCTTTCTTCAATTACACTGGTCCTCATCCTCAATAAACTCTCTAAATTGTGA
156	chr6	80007306	80007324	chr11	81410251	81410341	6	1.5	0	L1	17	90	0	0	0	1	0	NA	NA	NA	NA	>ponAbe2_ct_UserTrack_3545_3 range=chr11:81410252-81410341 5'pad=0 3'pad=0 strand=+ repeatMasking=none CAGCCCAGTCCTTCTCTAGAAGATGCAAAACTCAGAAGACCAGTGGTCATAGAAATCATAGAAAAAAATTTTGACTATCTTAGAAAAGAA
157	chr6	84873288	84873306	chr1	75149911	75150013	5	3	4	L1	17	102	0	0	1	0	0	Unclear	NA	NA	NA	>ponAbe2_ct_UserTrack_3545_5 range=chr1:75149912-75150013 5'pad=0 3'pad=0 strand=+ repeatMasking=none GGACATTTGGGTTGGTTCCAAGTCTTTGCTATTGTGAATAATGCCGCAATAAACATACGTGTGCATGTGTCTTTATAGCAGCATGATTTATAGTCCTTTGGG
158	chr6	93831679	93831684	chr2b	78465343	78465556	5	1	1	L1	4	213	0	0	0	0	1	NA	NA	NA	NA	>ponAbe2_ct_UserTrack_3545_8 range=chr2b:78465344-78465556 5'pad=0 3'pad=0 strand=+ repeatMasking=none TCAGAGACACTTCAACTTGACTAGTATTTTATTGCTCAATGAACTTGTATAAACATAACACTATTCATTTCTTCATTTGTATCTATTGGCTTTTTACTTGGGCTTAAAATTGTTACAAAAGCATCTTTTTTGTTCATATTTGCTTGGTATATCTTTGTGCATTACTTCATTTCCAACCACTCTGTATTCATTTATTAAAATATTTCTTTACTA
159	chr6	94139433	94139446	chr14	20185366	20185589	9	1.33333	4	L1	12	223	0	1	0	1	1	NA	NA	NA	NA	>ponAbe2_ct_UserTrack_3545_0 range=chr14:20185367-20185589 5'pad=0 3'pad=0 strand=+ repeatMasking=none TTGAACCAAAGACCCTTATTTATTAACCCACTAAAAGATATCTACATCAGCATACAGGGCTATTGACATTCTATAGATGAAGAAGTCAAAGTGCAGGAGAGAGCAAGAACAACCTCAGACCCATGGTGTGCTTGCTTGACTTCAGATACTTATAATTTTGTTCTCCTACAAATCTTCTCCAGGTGGGCATAAAAAAATGGATGTACTCTTCCAGAATTTTCCT
160	chr6	106330802	106330820	chr11	88069866	88069987	4	1	1	L1	17	121	1	0	1	0	0	NA	NA	NA	NA	>ponAbe2_ct_UserTrack_3545_6 range=chr11:88069867-88069987 5'pad=0 3'pad=0 strand=+ repeatMasking=none CTTTGCAATCAACACTCACAACAACTAGAGGCAAGACCAGTAAAGAGTGTCTCAGCAGGGCATCCACAGCACCCAGTACAATGCTATGTCCAACTGGCAAGGGAGAAAGATACAGATTTTT
161	chr6	123222416	123222414	chrX	24099211	24099449	7	1	4	L1	3	238	0	1	0	0	0	NA	NA	NA	NA	>ponAbe2_ct_UserTrack_3545_1 range=chrX:24099212-24099449 5'pad=0 3'pad=0 strand=+ repeatMasking=none CCAGAACTCCATGAGGTAGATTGAAATATTCCTTTTGCAGATGAGGAAACTCAGGCTGGAGTAATAAGTGGGAGCTGGCTCCTTCTCTTTAGGAGACTTTACCATTCTCATGGGAAAATATTGCTTGTACCATGATGGGTGTATAGAGAATCATTATATTATTTTACTTTTGTGTTTGTTTGACTATTTCCATAAGGAAAAGGTACATAAAACCAAAATAAAGAAGCATTATCTGTAA
162	chr6	156094901	156094915	chr9	29569852	29569986	4	1.25	3	L1	13	134	0	0	0	0	1	NA	Validated	440	110	>ponAbe2_ct_UserTrack_3545_2 range=chr9:29569853-29569986 5'pad=0 3'pad=0 strand=+ repeatMasking=none AGAAAATGCTCATAACCTGCCCCTGCCTCCCCGCTCCCACTACCCAACACACACATACATACACATTCTTGTAATCTTACCTGACTGCTTTGTTTCATCTTCCCTAAAATTAAATAATTGAAACAGTTATTAAT
163	chr6	160151220	160151235	chr5	58821810	58821909	8	1.375	3	L1	14	99	0	0	0	0	1	NA	NA	NA	NA	>ponAbe2_ct_UserTrack_3545_2 range=chr5:58821811-58821909 5'pad=0 3'pad=0 strand=+ repeatMasking=none TATGGTACATACCTTTTATAGGTCCTTTCCTTCTATAAGGTAAGATAATTAAATGAATTGGACTAGATACAATATTCTGAAATTGGGTGGATAGTGCCA
164	chr6	169992938	169992956	chr3	50962261	50962359	5	2.4	1	L1	17	98	0	0	1	1	0	NA	NA	NA	NA	>ponAbe2_ct_UserTrack_3545_5 range=chr3:50962262-50962359 5'pad=0 3'pad=0 strand=+ repeatMasking=none AAAGAGAAGATTCACATGAAGGACAATATAGAAAGATTATATTATTGTAATATGTAATAAATAATTGACAATAAATGAAAAAAAAAAAAAAAAAAAAA
165	chr7	18068408	18068423	chr5	102481598	102481686	7	1.28571	7	L1	14	88	1	1	0	0	1	NA	NA	NA	NA	>ponAbe2_ct_UserTrack_3545_7 range=chr5:102481599-102481686 5'pad=0 3'pad=0 strand=+ repeatMasking=none AGAATTATGACATAGGAAAATTTTGTTAGAAAGTATTTTTATCATTTTATTATCAACTTTGAGGTTTTAAATAAATGATAAATGAAAA
166	chr7	57540403	57540419	chr2b	35578402	35578648	13	1	4	L1	15	246	1	0	0	1	0	Unclear	NA	NA	NA	>ponAbe2_ct_UserTrack_3545_1 range=chr2b:35578403-35578648 5'pad=0 3'pad=0 strand=+ repeatMasking=none TGATATGTCTCCTCTCATCTTTTTTACTAAATGTTGACATTTCAGTCTTTTCCTCTGTTGTTTATTTGGTGTCACGGTTTCTCAGCCATGAGTTTTTAGTTAGAAGCCAGCTTGAATATGCCATTAAAATGTTCATTAAAAAGGTTCTTCTCTCATGTATGTACATTTTTGAAATTTTATCTAGAACATTTGAAGACAGAAAATTTAAAGAAATTATTTTCTAACAATAAAAGTTAGTAACCATGA
167	chr7	93007496	93007512	chr8	85217010	85217225	12	1	4	L1	17	215	0	1	0	0	1	NA	NA	NA	NA	>ponAbe2_ct_UserTrack_3545_7 range=chr8:85217011-85217225 5'pad=0 3'pad=0 strand=+ repeatMasking=none TTAATATATCAACAATTCAGCCTTTATTAGAATAATCAGAAAAAATTACATGTAGATTTTCAGAATTATAAATAATCTACTACAAGTTTTAGTTATTGGGGAAACATGATTGCATGCTCATTCACCAGTATCTCAAGCAAATTCTATAAATAGAGAAAGCAAAATTATATGGGAAATATCATATTATTTGATTGCAGTGCAGATGTAATTTCTTT
168	chr7	112274422	112274426	chr19	39496194	39496391	4	1	0	L1	3	197	0	0	1	1	0	NA	NA	NA	NA	>ponAbe2_ct_UserTrack_3545_0 range=chr19:39496195-39496391 5'pad=0 3'pad=0 strand=+ repeatMasking=none TCTCAAAAAAAAAAAAAATCGCATGTACCTCCCCTGTCCCCAGGTGCAGCTACGGTCTTGCTTCCTTCCCCAACTCCTGGACGTTTCCTCATGCTTTATCTGTCTCCCTTTCTTCTCACCTTAACTTATGATCTGGCTTCTTGTCTCGGGAGAAAATAGAAGCAGCCACTGTAGAAATTGCACCTGTTCCTATCCCA
169	chr7	119395375	119395392	chr6	76948340	76948468	4	2	0	L1	16	128	0	0	1	0	0	NA	Validated	440	240	>ponAbe2_ct_UserTrack_3545_4 range=chr6:76948341-76948468 5'pad=0 3'pad=0 strand=+ repeatMasking=none TTTTTTATTTTTTTTAATCCAAGAAATACATTTTATAATTTAGAATGATTAAACTTCTCATTTACTGTGGTTACATTAATTGAAAACAGGTTTAAATACTATGATTGTAGTTTCTTAAATTAACTATC
170	chr7	137021652	137021669	chr12	50543078	50543279	5	1	3	L1	16	201	0	1	0	0	0	NA	NA	NA	NA	>ponAbe2_ct_UserTrack_3545_6 range=chr12:50543079-50543279 5'pad=0 3'pad=0 strand=+ repeatMasking=none TTTTAAAAAAAAAATGACAAAAATGATTTTATTAAGATATAATTTAACGTAGTAAAATTCATTATTTTTAATGTACAGTTCTGTGAATTGGACAAATGCATACAATCATGTGATTACCAATAGAAGGCACAGAACAACTTTCTTCACCTCCAAAAATTCCCCCATACCCCTTTGAGGTAAACCCCCTCCTTCCTTCATTGC
171	chr8	3715809	3715809	chr17	50987454	50987682	5	1.8	2	L1	-1	228	0	0	0	1	0	NA	NA	NA	NA	>ponAbe2_ct_UserTrack_3545_5 range=chr17:50987455-50987682 5'pad=0 3'pad=0 strand=+ repeatMasking=none TCTCACAGAAAGTATTTTATTGGGCATAACATTTTATATCTTTTACCATTTAACATTAGTTGTGGATCTTCCCATGTCACATAAATATGCCTCATTCTTTTTGGATAATATGATTACTAATGAATGGATTTACTATCATTCATTTAATCAATACTCCTTTTGATGGCCATTTTAATTGTGTATTTTTTTGTTTTGCACAGATTGATGTAATAAACATGATTTTATAGT
172	chr8	5943487	5943500	chr7	97794995	97795171	8	1.125	6	L1	12	176	0	1	1	0	0	NA	NA	NA	NA	>ponAbe2_ct_UserTrack_3545_6 range=chr7:97794996-97795171 5'pad=0 3'pad=0 strand=+ repeatMasking=none TGTGTTTATGATTTATTATGCATTTTACATTTACTGAGACAGTATATTAATTTAGACTACAAATACTATTGTTCTTTGTTATTTTGTTGCTTATCGGTCAATTACCATTTTCAGATACATGACCGTTACAGGTGGGGCATTGTATTAAATACAAATATTTTATTTCCTCTTGTTTT
173	chr8	31694477	31694494	chr11	83332419	83332579	7	1	3	L1	16	160	0	1	0	0	0	NA	NA	NA	NA	>ponAbe2_ct_UserTrack_3545_5 range=chr11:83332420-83332579 5'pad=0 3'pad=0 strand=+ repeatMasking=none GGTCTCTCCCTCGTAGATGCCAGTAGCACCCCCATCTTCCGTTGTGAAAAAGGTCTCCAGATATCAACCAATATCCCCTTGGAGGCAAAATTGCACTAGTGAGAACTATTGAATTAAATGAAAGAATTAATAAACATGTGCGGAAAGCTGAAAGACTTGA
174	chr8	32259961	32259975	chr2b	50824173	50824371	5	1	1	L1	13	198	0	0	0	1	0	NA	NA	NA	NA	>ponAbe2_ct_UserTrack_3545_2 range=chr2b:50824174-50824371 5'pad=0 3'pad=0 strand=+ repeatMasking=none CATTTTTTGTTTAGATGTTATTAATGTGTCACGCATTTATACACATGGCACTGCGTGGGAGGCATTATTTTACCCATTTTACAACTGAGGAAACAGAGACTTTCTCAAATTTGTACATTTTAGAATAGTCAAAATTCTACCTAGACCTGTCAGATATCAAATTTCCTGATTTTTCCAACGCAGCAATTCATCTAAAGG
175	chr8	47954988	47955002	chr7	78037818	78038109	14	2	1	L1	13	291	1	1	1	1	0	NA	NA	NA	NA	>ponAbe2_ct_UserTrack_3545_2 range=chr7:78037819-78038109 5'pad=0 3'pad=0 strand=+ repeatMasking=none AGTCTAATATATTTAATCTCTGGCCCTTTGCAGGAAAGGTTTTGCTGACCCTTCTAACTCATTATCCCTAATGGCTAGCCATGGCTTCCCAAGAGCCCATTAAGCTATTAAAACGCCAGTGAATCTGTATATTCTACAAGCTTAACTGTCGTGTGAATGAATATGGCTCAAATATAAGTTTTCAAATATACATTGTCAAAAACAAAGTACAAATTAATTTAAAAGCATTAGAGGATTTATGGTAGCTTTTAATCTTTATGTATTTTTTTCAGCTAGGGGATAAATCAAAAT
176	chr8	63266319	63266324	chr14	48380963	48381122	5	1	2	L1	4	159	0	1	0	0	0	NA	NA	NA	NA	>ponAbe2_ct_UserTrack_3545_6 range=chr14:48380964-48381122 5'pad=0 3'pad=0 strand=+ repeatMasking=none ATGATATGTATTTTCCAGATCAAAATCCACAGTGTTTTATTTCCTGATCTTAAATTCAAATGCATTACTTTGAAATTCTTAAATTCACCTGATTTGATAGCCAAACATTGTATTACTGAAATGATATACTCTGATTAAAAAAAGTCTATATTTCATTGA
177	chr8	117979229	117979232	chr18	82113445	82113659	19	1.10526	4	L1	2	214	1	0	1	0	0	NA	NA	NA	NA	>ponAbe2_ct_UserTrack_3545_4 range=chr18:82113446-82113659 5'pad=0 3'pad=0 strand=+ repeatMasking=none TGTTTATTTTTAAGCAATTGTGTACACATAACAATTATTAGGTTAATTCATCCCAAAAGAAACTTTTTAAAATATTTGGGGGGTTATAGTAATAATAGATACATACATACTTTATACCCACTTCTTGTTTATTTTTAAGCAATTGTGTACACATAACAATTATTAGGTTAATTCATCCCAAAAGAAACTTTTTAAAATATTTGGGGGGTTATAG
178	chr8	120161462	120161479	chr1	111739215	111739373	5	1	1	L1	16	158	1	1	1	0	0	NA	NA	NA	NA	>ponAbe2_ct_UserTrack_3545_10 range=chr1:111739216-111739373 5'pad=0 3'pad=0 strand=+ repeatMasking=none AAGGTGCTAATAGGTTAATTTATTTCTCATCCACCCAAGTCACATACCATATTTCTTCAAATCTAAAATGACATTGATTGCAAGATGCTACATTCATTTATGTACCATTAAAAAAATTATAACTGCAAGAATCCAGAGATTTGTTAGGCCCTGATTTT
179	chr9	36818643	36818644	chr2a	68563954	68564078	4	1.25	2	L1	0	124	0	0	0	0	1	NA	NA	NA	NA	>ponAbe2_ct_UserTrack_3545_4 range=chr2a:68563955-68564078 5'pad=0 3'pad=0 strand=+ repeatMasking=none AATTTTTTAAATTAAATGTGATTAAATATAAACATTCTTAAAGCTAAGAAGTAGGCAGATGGGCTTTTGTTACATGATTCTTTATTTCTCTGTATGTTTGAAATAAATTCATTCATTAAGAAAA
180	chr9	47535128	47535143	chr3	43083164	43083372	16	1	8	L1	14	208	1	0	1	1	0	Validated	NA	292	208	>ponAbe2_ct_UserTrack_3545_4 range=chr3:43083165-43083372 5'pad=0 3'pad=0 strand=+ repeatMasking=none GATTGGAAACATGCAAAGCACTATTTTAATCAATTGAGCTCACTTTGACTTCTTCTGTGCTTCTTCAACTCTGCCTCCATTGAAATGTATGCACAAACTTTGGAAGGTTGAGAGTTTGGGAAAATTATAATTTGGGGGAATAAAATACACAGCAGATACTATTTCAAAAAAGATTATCCTGCTACATCATTAAAGACCGTAACAAGGC
181	chr9	70490955	70490962	chr6	155334448	155334664	9	1	1	L1	24	216	0	0	0	1	0	NA	NA	NA	NA	>ponAbe2_ct_UserTrack_3545_8 range=chr6:155334449-155334664 5'pad=0 3'pad=0 strand=+ repeatMasking=none GCAGCAACAACAAAATTCCATTTATTTCCTGAGCCCAAAAGTAAAATAACTGTTTTTTAATGAATTTTTCTTTCCCTGCAAGATACTATGAATTGTTCAATGGGTATTCAAAGCATACGTAATAGAATATGTATGCTTTCCTGAAAAATTGGAATGGAACATCAAACTGTTCTGTAAAGTTTTGAGTCTAGACCAGAATCACAGCACTTAGCCAGA
182	chr9	115000889	115000905	chr1	195274906	195274998	6	2.66667	3	L1	15	92	1	1	0	0	1	NA	NA	NA	NA	>ponAbe2_ct_UserTrack_3545_15 range=chr1:195274907-195274998 5'pad=0 3'pad=0 strand=+ repeatMasking=none AAATTAGCCAACTTGAAGACAGGTCATTAGAAAATATCCAAACAGAATGTAAAGAGAATTAAGAATAAATTTATTTATTTGTTTGTTTATTT
183	chrX	26671069	26671084	chr6	153388337	153388473	7	1	5	L1	14	136	1	0	0	0	0	Unclear	NA	NA	NA	>ponAbe2_ct_UserTrack_3545_7 range=chr6:153388338-153388473 5'pad=0 3'pad=0 strand=+ repeatMasking=none TATTTTATTTTTTAAAAAAACTATGTTTGTGAATTTTGCGTATACTGGCAAGCTTTTGAAAATGTATTTAATTTTGTATTGTTTACCAATGATTTATTTACAAGATATTTACTCAAATAAATGGAGCTGCTTACAA
184	chrX	33712299	33712307	chr21	21154353	21154535	7	1.14286	4	L1	7	182	0	1	1	0	0	NA	NA	NA	NA	>ponAbe2_ct_UserTrack_3545_1 range=chr21:21154354-21154535 5'pad=0 3'pad=0 strand=+ repeatMasking=none AAGTAAGAAAGAAAGAGAATATATTGTAGGAGCAATTGTGAAAGTTATCTCCCAGTGAACTTTTTTTTATTCAAGAAATCTTTTAGATACAGCAGAAACTTAAATGAAAATCCTGTGTAGATCCTATGTTTACTAACTCAGTGCTAGCAAATTATACCCTACAAATAAATCAGTGTTATACC
185	chrX	34058185	34058172	chr2b	66779876	66780061	13	1.61538	0	L1	-14	185	1	1	0	0	0	Unclear	NA	NA	NA	>ponAbe2_ct_UserTrack_3545_5 range=chr2b:66779877-66780061 5'pad=0 3'pad=0 strand=+ repeatMasking=none TAAGTTAATATCAAGAAGTAAGCTCATTCATCACACGAAAATTACACATTAATATACAAATTGATTTCATTAAAGTGTGTAACATGGGTTGTTTAATATGCAGAATTTATTCCATTCATAAACTTTGTTATGATTGAATTACAAAAATTTTGAGTGCTAACAGTAAANTTTTCTCTATTTTGCCT
186	chrX	52933467	52933478	chr21	16507128	16507224	4	1	2	L1	10	96	0	0	0	1	0	NA	NA	NA	NA	>ponAbe2_ct_UserTrack_3545_0 range=chr21:16507129-16507224 5'pad=0 3'pad=0 strand=+ repeatMasking=none AATAATTGAACATTGTATTGAATGCAAGGAAGGAGATATCAACAAAGTTATGCTGCAGCAAAAATAAATCTAAATGTCCTTAAACATATTTTTTTT
187	chrX	59431534	59431549	chr10	78430378	78430577	5	1.8	2	L1	14	199	0	1	0	1	0	NA	NA	NA	NA	>ponAbe2_ct_UserTrack_3545_2 range=chr10:78430379-78430577 5'pad=0 3'pad=0 strand=+ repeatMasking=none ATAAAACAAACATTTATTGATGTTTTTAAAAGCAAAAATCAATGTCAGTCCATGGCAATGCTTCTCAACAGGGAAGGGGAATGACTTTCCCTAGAGAACATTTGCCAATATTCAGAAATATTTTTGGTTGTCACAACTGTGGGTGTGGTGGAGGGTTAATGGCATCTAATGAGTAGAAGCAGGGATTCTGTTAAACATG
188	chrX	113747763	113747779	chr12	59227987	59228239	10	1	3	L1	15	252	0	1	0	0	0	NA	NA	NA	NA	>ponAbe2_ct_UserTrack_3545_7 range=chr12:59227988-59228239 5'pad=0 3'pad=0 strand=+ repeatMasking=none TGCCTCAAACATTTATCATTTATTTGGGAACATCACGATTAGTTGATTATCAGGTATACAAATAAAATGTGGCCCCCAATACATATAAACCAAAATTGACAGAATTATATGGACAAATGACTCTATCTACAGTTCTCCCATATTTGCTATATCATGCAGAAAAAAAGATTTGAATAATATAATTAATAATAATAATAAAATTAAAAATAGAGCCCTTATGCAACAATTAGTGAACAGATACTTTTCTCAAGA
189	chrX	126074842	126074854	chr1	52575382	52575591	11	1	5	L1	11	209	0	1	0	1	1	NA	NA	NA	NA	>ponAbe2_ct_UserTrack_3545_3 range=chr1:52575383-52575591 5'pad=0 3'pad=0 strand=+ repeatMasking=none GAATCTTTGACTGACATACCAGATGTTCATCACAGGCACACTTTACTTCTATTTTATCGTCTGGTTTTGTTTGTTTTCTATTTGTGTTTCTACGGAATCCATTCTCTTGTGATAAATGTGGAAATTATGGTTGTTTTAATTTTATGATTGTACCCTCCATTATCTTTGAATTCCTCTAACTGGAACATTATTAAACTTGTCTCTTATAA
190	chrX	130153383	130153397	chr9	96708378	96708519	6	1	0	L1	13	141	0	1	0	0	0	NA	NA	NA	NA	>ponAbe2_ct_UserTrack_3545_10 range=chr9:96708379-96708519 5'pad=0 3'pad=0 strand=+ repeatMasking=none TATATGTTAATGGCACCATCAAAATAAGTGGAGAAGAAAGGATCATTCAAAAAGTTGTGCTTAGACATGAGTTATTTACTTAGGGAAAATTCCCATGTAAATCTTTTGCTATATATTATAATAAACTGTGGGTGTATTAAT
191	chrX	131842161	131842181	chr2b	27037736	27037966	8	1	3	L1	19	230	0	1	0	0	0	NA	NA	NA	NA	>ponAbe2_ct_UserTrack_3545_0 range=chr2b:27037737-27037966 5'pad=0 3'pad=0 strand=+ repeatMasking=none GCAGACAATCTGGCTCCACAGTCTGTGACTAGTAAGTAGCACATTATACTGCCTCTGTCATCTTGTCTCATGTTTCTAGTAAACTTGGTTCTCCACTGTTAGAGACCAATATTTACACACATACTTTCTCTTAAAACCTACAAGAATCATTCCCTTTTCTTCATTCTTAATTGATGACCTTGGTTTTATTTCCCTGAGAAAATAAATTATTCAGAAAAGGACACATTCAT

## Sheet: Macaque
# insertion	Target chr	Target start	Target end	Source chr	Source start	Source end	Sum of reads	Average uniq	Reads with 6 A/Ts	Class	TSD	Size	AG06249	AG06252	AG07098	AG07109	AG07110	PCR validation status	Single-molecule validation status	L1 length	TS length	TS sequence
1	chr1	31080476	31080467	chr10	37257934	37258036	5	2.4	0	L1	13	102	0	0	0	1	0	NA	NA	NA	NA	>rheMac2_ct_UserTrack_3545_0 range=chr10:37257935-37258036 5'pad=0 3'pad=0 strand=+ repeatMasking=none GATGGTCTCGATCTCCTGACCTCTTGATCCACCCGTCTCGGCCTCCCAAA GTGCTGGGATTACAGGCTTGAGCCACTGCGCCCGGCCTGTTTATTTTTTA AA
2	chr1	69030291	69030309	chr20	45466436	45466574	5	1	3	L1	17	138	1	0	0	0	0	NA	Validated	640	800	>rheMac2_ct_UserTrack_3545_0 range=chr20:45466437-45466574 5'pad=0 3'pad=0 strand=+ repeatMasking=none TGAATGAGAAAATACATCATAAAGTGTTCAGTATAGTGCCTGGTATAGCA CAGTCTACATTTAATAACTGTGATTATTATTATTATTATTATCTACTGCT GTTATTATTACCTGATATGTTATAAATACTTCTTCCCA
3	chr1	76478052	76478068	chr15	21135261	21135393	8	1.875	4	L1	15	132	0	0	1	0	1	NA	NA	NA	NA	>rheMac2_ct_UserTrack_3545_0 range=chr15:21135262-21135393 5'pad=0 3'pad=0 strand=+ repeatMasking=none ACTGCAGGAAAGAAGCTATCACATACCCTTGGTCAGAAGCCTGGCATAGT GAAATTCCAAGAAATGGAGTTCCTTTTTTATTTTGTTCTATTAATATATG ATTTTCCTCTATTAAAGAAATAGCAAACAATA
4	chr1	130662271	130662287	chr9	27803668	27803852	8	1	0	L1	17	184	0	0	0	0	1	NA	NA	NA	NA	>rheMac2_ct_UserTrack_3545_1 range=chr9:27803669-27803852 5'pad=0 3'pad=0 strand=+ repeatMasking=none AGTTTATTAATTAAATGAAATGTCAAAATGCTCTCAAAACCTTCAAAGCA CGTCTCACATCTTTTGCATTGACTTTGACATTTTGTTTTCTCTAAACTAA GATGTGAAGTGATTATAATAACTTATGTATATCCGACAAAATGCGACCTA TTACTGATACATCCGTCTGAAATTAACATGAAAA
5	chr10	47197662	47197674	chr13	114273476	114273580	5	2	2	L1	11	104	0	0	1	0	1	NA	NA	NA	NA	>rheMac2_ct_UserTrack_3545_1 range=chr13:114273477-114273580 5'pad=0 3'pad=0 strand=+ repeatMasking=none AATATTTGTTTTTGTTTGTGAGAAGTCTTTAATAATAAGTTGACCAGTAA TGTGGTCAGTATATTTTTTTCTATGAAAAACCTAATGTTATTCTGCCTCA CAAA
6	chr11	41582769	41582786	chr16	37350959	37351098	5	1	3	L1	16	139	0	1	0	1	0	Validated	NA	228	72	>rheMac2_ct_UserTrack_3545_0 range=chr16:37350960-37351098 5'pad=0 3'pad=0 strand=+ repeatMasking=none AAAAATAAAAATGTAATTTCCTTGATAACAAACTTGATAGGCTGAGAAAT CCTCTAAAACATAAATTATCTGTGAAGTGTACAGTTCATTTTATATAATA TTATTTTATACTAGAAACTAATAAAAGTCCTGAAATTTA
7	chr11	91985128	91985141	chr1	65913377	65913607	16	1.125	6	L1	12	230	0	0	1	1	0	NA	NA	NA	NA	>rheMac2_ct_UserTrack_3545_5 range=chr1:65913378-65913607 5'pad=0 3'pad=0 strand=+ repeatMasking=none AAAAAAAGATAATGCTATATTTGGTTAGCTAGATAAATTGAAATATGCAA ACATAGTGTTATTACATTTTGTTCTTCCAGTTCTATCAACTCAGACTATA TAAAACTGCTCAGATTTAAGTAAATCAATGTTAACTTCAAGAATGCACTA TTTTCTAGTCATCTGGTAAGTCAGTGTGTATAAGGTTGCTTCAGAGAGAT GTGCAATTTCATAAACCACCATAAAACTCG
8	chr12	17122111	17122123	chr1	96015997	96016131	5	1	1	L1	11	134	0	1	0	0	0	NA	NA	NA	NA	>rheMac2_ct_UserTrack_3545_7 range=chr1:96015998-96016131 5'pad=0 3'pad=0 strand=+ repeatMasking=none AAAAATTACCTGTTGGGTACACTACACACAGATATACTAAAACCCCAAAT TTCACCACTGTACAATTTATCTATGTTACCAAAAATCACTTTTACCTCTA AAGTTATTGAAATAAAAACAAATTTAAAAAAGAA
9	chr12	25324739	25324755	chr3	147155093	147155324	7	1	1	L1	15	231	0	1	0	0	1	NA	NA	NA	NA	>rheMac2_ct_UserTrack_3545_7 range=chr3:147155094-147155324 5'pad=0 3'pad=0 strand=+ repeatMasking=none GTGAGTAAATATAAATTTTATTTTTACAATTTTAATTGTTAGTATATAAT TGGTCACTTAAAACAAATAGAGTATTAGTGTATTCTGAAGTTTATGAAAC ACATAGAACTTAAACACCTGACAAAAATATCTACCCTGATCAATTAAAAA AAGAGATAACTGAATATAGCATCTAAAATAAAAGAGGAGACATAACAAAT AGTAGAGAAATTAAAAGGAAAGTAATAGAAT
10	chr13	17278742	17278762	chr1	200439256	200439488	10	1	4	L1	19	232	1	0	1	1	0	Validated	NA	433	267	>rheMac2_ct_UserTrack_3545_10 range=chr1:200439257-200439488 5'pad=0 3'pad=0 strand=+ repeatMasking=none AAAACACTTGCTCATCTTCATTTTTGGAGGCCTTAAAAAAATGAGGAAAT TTATTATGGTGGGGCTTTTGTACTCTTTTACTTGATGGCTTTATCCTTAG GCTGGTAGCTAGAAAGCTGAAAATGTCCAAGAAGATTTTGAGTAAGTTCC TCATTTCTCAACAGGAAAAAATAGACAAATATGAGACAGATGATTATATT GTACAAATGAATAAAAATTTTTACTGTCTGCA
10	chr13	17278742	17278762	chr6	46721431	46721521	5	1.4	0	L1	16	90	1	0	1	1	0	NA	NA	NA	NA	>rheMac2_ct_UserTrack_3545_2 range=chr6:46721432-46721521 5'pad=0 3'pad=0 strand=+ repeatMasking=none CGTATGTTTATTGCAGCACTATTCAGAATAGCAAAGACTTGGAATCAATC CAAATGTCCATCAGTGACAGATTGGATTAAGAAAATGAGG
11	chr13	49183316	49183328	chr1	152454609	152454811	5	1	2	L1	11	202	0	1	0	0	0	NA	NA	NA	NA	>rheMac2_ct_UserTrack_3545_8 range=chr1:152454610-152454811 5'pad=0 3'pad=0 strand=+ repeatMasking=none CTCATTGCAAGGCTTTGTGTTTTTATTAGAGAATGGTTGCTCTTTTCAGG GATTTCTCTCTATATCTCATTGGCCAGAATTGTGTCACATGGCTACCCTG ACTGGAAGTTGGTGTGGGAAATCAAAATTTTAACCTCAATAGTCTCTATG ATAGAGGCAGGCAACTGACAGTATTTGCCAAATTTCCTCTCTTCTCTTTT CA
12	chr13	107510971	107510986	chr17	12302383	12302668	4	2	0	L1	11	285	0	1	0	0	0	NA	Validated	600	350	>rheMac2_ct_UserTrack_3545_0 range=chr17:12302384-12302668 5'pad=0 3'pad=0 strand=+ repeatMasking=none TTGGACTTCCTAAGGCAATATGTTAAGTAGGCAGTTGGATCTGATGGAGGAGTTCAGGGCTGGAGACACATACTTAGGAGTCAACAGAGTGTATGATCACCTGTGGGAAGAATATGGATTGAGATGAAGACCAAGACCAGAAAGCTGGGGTCAGTGGGACATTTAGAGGTTTGGCGTAGGAGGGTGTGATAACACAGGAGATGGAGAAGGATATGTGGGAGGTGGGAGAGAAGCAGATGAATGTGCAGCCTGGAGAAGGTGGCATTCAAGAAAGAGACAGTGGTT
13	chr14	16041458	16041473	chr4	91890878	91891102	6	2	0	L1	14	224	0	0	0	1	0	NA	NA	NA	NA	>rheMac2_ct_UserTrack_3545_1 range=chr4:91890879-91891102 5'pad=0 3'pad=0 strand=+ repeatMasking=none GTGAATCTAGAAATCAAAAATAGGAAAATCAATAAATATGTGGAAATTAA ATAACACACTTATAGACAACTAAAGGATCATAAAAGAAATCAAAGGAGAA ATTTTAAAAATCTTGAAATAGTAAAAAATAAAGATACAACACACCAAAAT TTATGAGAGACAGCAAAAGCACCTCTACTAGGGAAGCCTATAGTGATAAA CACTGTAATTTTCTTTAAAAATAA
14	chr14	29104877	29104891	chr1	76999334	76999398	6	1	6	L1	13	64	1	1	1	1	1	NA	NA	NA	NA	>rheMac2_ct_UserTrack_3545_6 range=chr1:76999335-76999398 5'pad=0 3'pad=0 strand=+ repeatMasking=none ACCCTACAACTTAAAGTATAATAATAATAAATAAATTTAAAAAAAAATAT GCAAATAACTGAAA
14	chr14	29104877	29104891	chr3	103009071	103009196	7	1.85714	6	L1	13	125	1	1	1	1	1	NA	Validated	1000	120	>rheMac2_ct_UserTrack_3545_2 range=chr3:103009072-103009196 5'pad=0 3'pad=0 strand=+ repeatMasking=none TATGTATATATTTACATTTTATTATGAAAATTTCAGACATAAAACAGTAC AATGATTCCTGTATATCCATCACCTAGATTAATAATTATTAACATTTTAC TATATTTCTTCACATTTTCTTTATT
15	chr14	39014720	39014704	chr13	33202936	33203088	4	1	0	L1	-17	152	0	1	0	0	0	NA	NA	NA	NA	>rheMac2_ct_UserTrack_3545_0 range=chr13:33202937-33203088 5'pad=0 3'pad=0 strand=+ repeatMasking=none GGCCAAGGAGCTGAATGGGGGAACTCCCACACACCCATATCTGCCCTCTT TTAATTTGCCTTTCCCAGACGCCTCACTGTGATCTCTTTTAGTCATCTGG GGGAATCTGAAGAGAGAGGAAATACAGCAAAGAAAAGAATTGAAGGAGAA GA
16	chr14	42210840	42210870	chr4	48909991	48910185	6	1	3	L1	11	194	0	0	0	0	1	Negative	NA	NA	NA	>rheMac2_ct_UserTrack_3545_0 range=chr4:48909992-48910185 5'pad=0 3'pad=0 strand=+ repeatMasking=none CTATATTACTAGTTATTTATAATACACAACAAGAGTGTTAAATAGGCATA TTTAAAGTGGACGTTATTATAACATTTACTATAATAAATACAGAATACAA ACAAATATTATTTTCAGTAAAAAAGTAACAAAATTGTATTTGATATAATA TATATGTATATTTAAAAGTGGGAAAATAAAACCTGCACCTAGAA
17	chr14	47488272	47488284	chr6	143669462	143669571	5	2	0	L1	13	109	1	0	1	0	1	NA	NA	NA	NA	>rheMac2_ct_UserTrack_3545_5 range=chr6:143669463-143669571 5'pad=0 3'pad=0 strand=+ repeatMasking=none TAAATGTCATTGTGTTTTTATTTTAGCGATAAAGATGCATCTTTGTTTCA CAAGAACTGGAAATAAAACATTGTCCCAATAAACAGGAACTTTTAAAGTT GGGGAAAAA
18	chr14	82100496	82100506	chr6	121180198	121180298	6	1	3	L1	14	100	1	1	1	1	1	NA	Validated	380	100	>rheMac2_ct_UserTrack_3545_4 range=chr6:121180199-121180298 5'pad=0 3'pad=0 strand=+ repeatMasking=none GAAAATAAATACAAGAGTAGAAGATTTTAAATGAATTAGTGAACACTACA TTCTTGGATATTCTTAAGCCTTCAAGGAGATCAATAAAAATTAGGAATTA
19	chr14	89359905	89359922	chrX	124952498	124952677	12	1.08333	0	L1	15	179	0	1	0	0	0	NA	NA	NA	NA	>rheMac2_ct_UserTrack_3545_1 range=chrX:124952499-124952677 5'pad=0 3'pad=0 strand=+ repeatMasking=none AATTATTTTAATTTATTAGCACCCAGGAAGTAGTTATGGCTGTATTTTTT GGTTCCAAGATAAAATTAAAGCCACATAGTGTATTAGTCCTGCTAGGCAG ATAGCCTGACATCAAAATCTTCACTGTGCCAAGAGCAAGTAATTTTAAAT ACTTTGTGAGCTCAGTTTCATGAAGGGCT
20	chr14	90938406	90938420	chr7	110076171	110076295	6	1	3	L1	13	124	0	0	0	0	1	NA	NA	NA	NA	>rheMac2_ct_UserTrack_3545_0 range=chr7:110076172-110076295 5'pad=0 3'pad=0 strand=+ repeatMasking=none CACTAGGAAAGCAACCTCTGATAAAAAATGTTAACAGATTATTAGAAATA AATAAATACATTTTATTATTCTAGCATTATGATGATGCGAGGCATGCTTT TAATAAAATAGCATTGTTTATTAA
21	chr14	102297476	102297488	chr2	154920647	154920827	7	1	3	L1	11	180	0	1	0	0	0	NA	Validated	950	730	>rheMac2_ct_UserTrack_3545_6 range=chr2:154920648-154920827 5'pad=0 3'pad=0 strand=+ repeatMasking=none GATGGTCTAGAAGGCACATGGAACTTTCTCGGGTGACAGAGATCTTCAAT ATCTTGATAGAGGTATGGGTTGCACAGGTATATGCATTTATCAAAAGTGA TTGAACTGTTTACTTAAGACTTGTACATTTCACTTTATGAGGAACAAACC TCAATAAAAATATGCTTTAGAAAACATGAACCAGTCTGCTACAGCTGCCTGCAGTCC
22	chr15	74248503	74248517	chr2	135984773	135984913	5	1	0	L1	13	140	1	1	1	1	1	NA	NA	NA	NA	>rheMac2_ct_UserTrack_3545_2 range=chr2:135984774-135984913 5'pad=0 3'pad=0 strand=+ repeatMasking=none GATGGACATTTGGGTTGATTCCAAGTCTTTGCTATTGTGAATAGTGCTGC AATAAACATACATGTGCATGTGTCTTTATAGCATCATAATTTATAATCCT TTGGGTATATACCCAGTAATGGGATGGCTGGGTCATATGG
23	chr16	47920161	47920152	chr14	35859668	35859753	4	3	0	L1	-10	85	0	0	1	0	1	NA	NA	NA	NA	>rheMac2_ct_UserTrack_3545_0 range=chr14:35859669-35859753 5'pad=0 3'pad=0 strand=+ repeatMasking=none GGTGGCATGCACCTGCAGTCCCAGCTACTCAGGAGGCTAAGGCAGAAGAA TAGCTTGAACCCAGGAGGCTGAGGTTGCAGTGAGC
23	chr16	47920161	47920152	chr9	21799956	21800142	7	1.14286	0	L1	-10	186	0	0	1	0	1	NA	NA	NA	NA	>rheMac2_ct_UserTrack_3545_0 range=chr9:21799957-21800142 5'pad=0 3'pad=0 strand=+ repeatMasking=none TCCACTGGGGTTCTTAGAATGTTTCTTCCATGGATAATTGAGGGATTACT GCATTTAGAAGGTGACTGAAGTGGTCTTGATGAAAGGTGATGCTGGCTTT AAGTAGGGTAATAGTGGAGATGGAGAGAGATAGGCACATCTCACCAGTTT TGAGGAAGAGGAAGGGCACAATACAGTTATGGATTA
24	chr16	68223843	68223858	chr3	119639225	119639311	5	1.8	0	L1	14	86	1	1	0	0	0	NA	NA	NA	NA	>rheMac2_ct_UserTrack_3545_4 range=chr3:119639226-119639311 5'pad=0 3'pad=0 strand=+ repeatMasking=none TTTATGGCTGCATAGTATTCCATGGTGTATATGTGCCACATTTTCTTAAT CCAGTCTGTCACTGATGGACATTTGGGTTGATTCCC
25	chr17	41788841	41788858	chr12	26333473	26333575	4	1.75	2	L1	16	102	0	0	1	0	0	NA	NA	NA	NA	>rheMac2_ct_UserTrack_3545_0 range=chr12:26333474-26333575 5'pad=0 3'pad=0 strand=+ repeatMasking=none TATGTTTAATTTTAGTTGTGCATTTTTCATTTTTAGATTATTATTTTTTG TTTGAATCTGTAAAGCTGTTAAAAAATGTGGAATAAATTACCAAGGTAAT CA
26	chr17	44511950	44511969	chr5	41778557	41778688	6	1	4	L1	18	131	1	0	0	0	0	NA	Validated	2700	100	>rheMac2_ct_UserTrack_3545_2 range=chr5:41778558-41778688 5'pad=0 3'pad=0 strand=+ repeatMasking=none CATCACACTTGGCCCCAACCCAGTTAATAAAAAAAATGCTTCCTGGAAAA TGGTAAGACCTTTCCTAATGAAGAAGAGTATATAAGGGTATATAATACTT AAGTTAATAAATTAGAAAATGCTGAAATTAA
27	chr18	34967095	34967112	chr3	25030200	25030398	10	1	2	L1	16	198	1	0	1	1	1	Validated	NA	393	207	>rheMac2_ct_UserTrack_3545_0 range=chr3:25030201-25030398 5'pad=0 3'pad=0 strand=+ repeatMasking=none TTGTTCATTAGTATTTTATTTTTTATTTGGTTAATTTTAATTTCTCTTTT GTAGATTTTTACAATATACATACATATCAGTATGGCAGTATAAGTAGTAT AAGTATATAAACTATAAGCAAATCGTACATATATTTGGAGTATGTGCTCA CAAATTTTAGAAATACAGGTCCATGAGTAAAATGATTTGGCAATGAAA
28	chr2	32905379	32905395	chr1	63250000	63250240	10	1	3	L1	15	240	0	0	0	1	0	NA	Validated	560	1000	>rheMac2_ct_UserTrack_3545_4 range=chr1:63250001-63250240 5'pad=0 3'pad=0 strand=+ repeatMasking=none AGTAGGCACACAGTTATGTTAGAAAACACAGCACAGTCAAGAAATAATTC ACATTGTTCTTGATAGAGAAAGAAGGAGGAATCTATCAGGCAAACAATAG AAAAGAGCATTCTGAACAAAAGGAACAGTTTTGCAATATCCCAAAGACTT AAAAAAAATAATGGTTTTGAAATGGTAAATGCTATGATGAGTTATGCCAG TCATTCTTAATTCTATTAAAGCTTCTCTTTTTATAACAAA
29	chr2	41289575	41289594	chr14	98318842	98319121	15	1.06667	5	L1	18	279	1	1	1	1	1	Validated	NA	2134	866	>rheMac2_ct_UserTrack_3545_3 range=chr14:98318843-98319121 5'pad=0 3'pad=0 strand=+ repeatMasking=none ATTGGTATCTACGCACTAAAAAATACAACCACACCCACATACAGAACAGA AACTTCAGTTGGTGCAGGGAGATACCGAGAAAAAACACTAACAGTAGTAT TGCCTTTTACTCTGTTGAATTGTCTTATTGATCTGGAAGTACTTGTTATT TATTAACGTGTAATTCCACGGTTGATTTCATGTATTGTAAATATTACCTA TATGACTACATGACTAGTATTTTTACTCTTATAGTAGTATATTTTGAAAA TAAAAGTTTCTAATTTTATTGAAATCCAA
30	chr2	80646919	80646922	chr8	112063490	112063599	5	1.2	5	L1	16	109	0	1	0	0	0	NA	Validated	130	100	>rheMac2_ct_UserTrack_3545_0 range=chr8:112063491-112063599 5'pad=0 3'pad=0 strand=+ repeatMasking=none ATTGCCTTACAGACTTACACTTTTACTAATTGTAAATCCTACCCCTTGAA TTCCAGGCTTTTTATACGTAAGTGATGTTATTTATACAATAAATATTAAT TGAACCCTT
31	chr2	110110481	110110482	chr11	30814372	30814515	5	1.2	2	L1	0	143	0	0	1	0	0	Validated	NA	302	98	>rheMac2_ct_UserTrack_3545_0 range=chr11:30814373-30814515 5'pad=0 3'pad=0 strand=+ repeatMasking=none TTTAAGTCACATATTATTTTTAATTAGTATGTATGAATTAAATAAAGAAA AAAATTGTTTATACATAACCAACAAATGAAAAAAATTATAATTTCATTTT GGTAAAATCAAATGTGACACATTGTTGACACTAATGACAATGT
32	chr2	142729602	142729617	chr4	128088884	128089174	14	1.28571	7	L1	14	290	1	1	1	1	1	Validated	NA	NA	1570	>rheMac2_ct_UserTrack_3545_2 range=chr4:128088885-128089174 5'pad=0 3'pad=0 strand=+ repeatMasking=none AAGTGTTAATTGACAGGTTCTGTATGCCTTTTGTCAACGAGTTCTCTTCC TGAATTTTCTTATCCAAATCAAGCATAGATATGGCAATTAGACAGGATAT TATGAATTCTCCTGTAGACTTATCCAGCCTCCCAGCGTAGCTTTCAAAAG AATATCAAGTTCTAACTGGGTTCAGTTACATCCTAACTGAGCCTTGGGAA AGTCGGACATTTGGGGTCACCTTTCTGTAGTCCTTTTCAGGTATATGCTT TTTGTAAGGAACTAATAAAATAATATGCATGAGGTTGTTA
33	chr2	182968135	182968153	chr5	6085431	6085642	7	1	3	L1	17	211	1	1	1	1	0	NA	Validated	110	190	>rheMac2_ct_UserTrack_3545_0 range=chr5:6085432-6085642 5'pad=0 3'pad=0 strand=+ repeatMasking=none ATAAATGAATAATATCTAAAGCTGAAATTTAAAAATGGTAGTATTATCTG ATTTATAAATATTAGGGATTCATAACAAAAAATATGAAAAAGCATTGGTG TGGAAGAGACATGAGATTGCTTCTATGCTTGATAGCCATAGTCATAACAC TTGATCTTTTGAAAGTACGTATTGTATTAATTTGAAAATAAAAATAATTA TTCAATGAAAA
34	chr20	59335214	59335232	chr1	40083674	40083933	20	1	0	L1	17	259	0	1	0	0	0	NA	NA	NA	NA	>rheMac2_ct_UserTrack_3545_0 range=chr1:40083675-40083933 5'pad=0 3'pad=0 strand=+ repeatMasking=none AGAGTGGCCATATAATTTATTGACAAAATGGCTCACATTTAACAATACAA AGGGCACAACTAAAAATGAAATGTCTGGAACATGGTCACCCTAGATAGGT ATAAAGCCTTGAATATAGGTTTAAAATATCAATTTCATGAGCATAGGGAA GCTGAGTGTAACAGCACCCACAACTGTGACATCCATTCAGGTACATGTTC TGGTTGAGATCCTCAATTTTTATTTAAAAAATGTCTCCTCTACTCTGTCA ACTGTCAAA
35	chr3	115949539	115949556	chrX	138624535	138624896	14	2.14286	4	L1	16	361	0	1	1	0	0	Validated	NA	NA	NA	>rheMac2_ct_UserTrack_3545_2 range=chrX:138624536-138624896 5'pad=0 3'pad=0 strand=+ repeatMasking=none TTAATGGGTATCCATCCAGTTCTTTATTATGCAAACACACATACATACAC ATATATGTGTGCACAAATATATACACATACATATATGCGTATATGCTTAT ATATGTGTATATACACACACATACATATTTGAAATATAAATGGGGTCGTA CAATGAACACTATTAAACAGCCTGCTCTATATATTTAGCAATATGTAAAT ATATCATTGACATCCTTGTAAGTCATAATGCAGATCTGCTTTTTTTTTAA TGGTGGCATTTGTGTTCCAGAGCATGTACTATATTTTATT…
36	chr3	116995697	116995713	chr11	37903685	37903849	6	1	5	L1	15	164	1	0	0	0	1	Validated	NA	2836	164	>rheMac2_ct_UserTrack_3545_1 range=chr11:37903686-37903849 5'pad=0 3'pad=0 strand=+ repeatMasking=none AGAATATTTTACATAATTAGTATAGAGGAAGAGGTAATAGGGACTACTGA AAATGCCACTGGAGACCATTGGAATGACATGAGTATTTAGATTATAAACT TTAATGTAAATTCTGAATCTTAACTAGGCAGACTCTTGCTTTATTAAACA AGTTTCATGATTTA
37	chr3	150526741	150526753	chr6	162204307	162204438	5	1	4	L1	11	131	1	0	0	1	0	Validated	NA	5869	131	>rheMac2_ct_UserTrack_3545_6 range=chr6:162204308-162204438 5'pad=0 3'pad=0 strand=+ repeatMasking=none AAAATATCCATTGAACTAACATTTAAGATTAATGTACTTGTTACATTAAA GTATATGTTACATCTCAAAAATGTTAAAAAAAGATAATATGTTATTGATA TCATCACTAAATAAAGCTATGGACACAGAAA
38	chr3	171156020	171156035	chr14	64200285	64200518	8	1.625	3	L1	14	233	1	0	0	1	0	Unclear	Validated	2300	330	>rheMac2_ct_UserTrack_3545_2 range=chr14:64200286-64200518 5'pad=0 3'pad=0 strand=+ repeatMasking=none AAAACGACCCTTTTAGTGAACATCTCCACAAATTTTAACGCAAATATAGA TTTGTGTAACCACCATCACAATTAGGATACAGAATAGCTGCATCAATCCA AAAGACTCCTTTGTACTACCCCTTTGTAACTTCACCTCTGTCCATTCCAA ACCCTGGGCAAACACTAATTTGTTCTCCATCTGTATATTATTGTCTTTTA GAGAATGTCATATTCATTAAATCATGCATTAGA
39	chr4	53359606	53359626	chr3	150446346	150446547	9	1	4	L1	19	201	1	0	1	0	0	Validated	NA	869	331	>rheMac2_ct_UserTrack_3545_8 range=chr3:150446347-150446547 5'pad=0 3'pad=0 strand=+ repeatMasking=none ACTGGCAAGATTGTTTCAACCATACAATCATCATGAAGACATGAAAAATG ATACCTTGGAAGAATACTTAATAAAGTAGAAAAATACTTATAATATGTAA AAATAACAGGTTTCCAAGAAGTGTATTCATCCTAATCTATTTTTTCAAAG TATGTATGAGTGCATACAAAAAGAATATATAATAAAATGTTATTGGTTTT C
40	chr4	82021246	82021257	chr5	27977526	27977667	4	2.25	0	L1	10	141	1	1	1	0	1	NA	NA	NA	NA	>rheMac2_ct_UserTrack_3545_1 range=chr5:27977527-27977667 5'pad=0 3'pad=0 strand=+ repeatMasking=none TAAATAAATTAAAAAAATAAATAAATAAAATAAAATAAAATAAAATTATT AGCCAAGTTTTCAGCAGTCAGCTAGAATTACTGGTATGTTACAAGAAGTT TCCAAAGTTGTTGACTGCTGACCCTAAAAATATTTCAATAA
41	chr4	94652857	94652875	chr6	33090017	33090217	8	1.75	1	L1	17	200	1	1	0	0	0	NA	Validated	100	400	>rheMac2_ct_UserTrack_3545_0 range=chr6:33090018-33090217 5'pad=0 3'pad=0 strand=+ repeatMasking=none AAATCAGTGTTTGCCTGATCTGGAAAGAGGCAGGAATTACAAACGGTACA AGGAAACTTTTGAGAGTTATGTAATGTTCATTTATCTTGATTGTGGCAGT GGTTTCATAGTGTGTATATATGGTGAAAATGTATCAAAGTGTACACTTTC GATATGTGGTTTATATGTCAACTTTACCCTAATAAAGCTGTAAAAAAGTT
42	chr4	101580439	101580451	chr12	47019507	47019751	10	1	3	L1	11	244	0	0	0	1	0	NA	NA	NA	NA	>rheMac2_ct_UserTrack_3545_1 range=chr12:47019508-47019751 5'pad=0 3'pad=0 strand=+ repeatMasking=none ATTTTGATAAGGGTTGCAGATTTTAATAGTTGCTTATATTTAATTTTGTA TTTATAATTGTCATATTTCAAAAATGTTACAAAAGAAAATTTTCATGGAT TCAGCTTTGTAAATGATTTCATACAACCACATAACAATGATATGATTTAC AATGAGCCGTACAAATAGAGCAGTGACAGTAAGGTCATAAGGTTGCCCAG AAACTCTGAGGTCTGTGTAGTTGTTAAGCCTTCAGCACATGTGG
43	chr4	120168799	120168815	chr2	149078548	149078653	7	2.57143	4	L1	15	105	0	1	0	1	0	NA	NA	NA	NA	>rheMac2_ct_UserTrack_3545_5 range=chr2:149078549-149078653 5'pad=0 3'pad=0 strand=+ repeatMasking=none TTAAATATAGGACTTCAATGAGTAATTGGAGACATTCTAGTAGAAAAGTT AGATGTGCAGACATAATTGAATTAACCAGTATATTTCATTTCTTTTTTTT TTTTT
44	chr4	146536436	146536453	chr11	99769147	99769266	4	1	0	L1	16	119	0	1	1	1	0	Negative	NA	NA	NA	>rheMac2_ct_UserTrack_3545_3 range=chr11:99769148-99769266 5'pad=0 3'pad=0 strand=+ repeatMasking=none AATAATCATGTAACAATAAATATCTTAACAATCAAAACATGTCTCTAACT TCTTTTCCAATTACCCTGGAACCACTGTCATAAAGCAAACTCCCAAATCT TCCATCAAAAAAAATTTTT
45	chr5	27907063	27907072	chr3	32962118	32962334	7	1	0	L1	8	216	1	1	0	1	1	NA	NA	NA	NA	>rheMac2_ct_UserTrack_3545_1 range=chr3:32962119-32962334 5'pad=0 3'pad=0 strand=+ repeatMasking=none ATCCCAGTTCTTTGTGTGGGAGGCAAAATAGAAATTTATGTGGATATCAT CAGTAACATAGCAAATACGGGCTTCATCCCTAGGGTGGCTGACCCTCTCA TCTGCTGAGCAAAGGCCCGGCCCGGCCTTCTGGGCCTCCACAGTGAGGTT TTCCCAAGCTCTGTCCACTCCATGGAGATGGCTGGAGCCAGGGCAGACAT GGGGTGTGCACCACTT
46	chr5	39370183	39370196	chr2	141261766	141261916	7	1	4	L1	12	150	0	0	0	1	0	NA	Validated	300	140	>rheMac2_ct_UserTrack_3545_4 range=chr2:141261767-141261916 5'pad=0 3'pad=0 strand=+ repeatMasking=none GAAAATGAGAAATATAAAAGCTAAATTACTTTGTTTTACTTTGTGCCCAC AAGTCTTTCTACTATACAAGAGTATGTATAAAAAGACTATACATAAATAT ATAAAATGCTCACCATGGTAAATTGTTTAATAAATTACGGTTTATACATA
47	chr5	49797022	49797039	chr2	40997843	40997935	4	1	0	L1	16	92	0	1	0	0	0	NA	Validated	430	280	>rheMac2_ct_UserTrack_3545_1 range=chr2:40997844-40997935 5'pad=0 3'pad=0 strand=+ repeatMasking=none GTGCCACATTTTCTTAATCCAATCTGTCACTGATGGACATTTGGGTTGAT TCCAAGTCTTTGCTATTGTGAATAGTGCCGCAATAAACATAG
47	chr5	49797022	49797039	chr3	126061531	126061630	5	1.6	1	L1	16	99	0	1	0	0	0	NA	NA	NA	NA	>rheMac2_ct_UserTrack_3545_5 range=chr3:126061532-126061630 5'pad=0 3'pad=0 strand=+ repeatMasking=none AACTGTTGTTGATTTAGCAACTATTTTTCACAGATGGAGTAAAGGCCAAA TTCTTATTAAAAATGATTATATATTAAATAAAGTTTAAGTGTTTAAAAA
48	chr5	83161732	83161746	chr9	94388408	94388565	5	1.4	4	L1	12	157	1	0	1	0	0	NA	NA	NA	NA	>rheMac2_ct_UserTrack_3545_3 range=chr9:94388409-94388565 5'pad=0 3'pad=0 strand=+ repeatMasking=none CCCTGTCAAAATCCAATTGACTATAAATGTGTGAAGGTTTTTTTTGTGTG TGTGCGCTCTCAATTGTACTCCATTGATCTATACGTCTCTCCTAATCCCT ATAGTACACCATCTTAATTACTGTAGTATTGCATTAATACCAAGTTATTA AATCAAA
49	chr5	86113077	86113095	chr2	34968024	34968272	6	1	2	L1	17	248	0	0	0	0	1	NA	Validated	5900	1040	>rheMac2_ct_UserTrack_3545_0 range=chr2:34968025-34968272 5'pad=0 3'pad=0 strand=+ repeatMasking=none GAAGTGACATTTTCCTTAAAGCCGTAAAGACATTTGCTTTGTCAAGCTCC CTTTTCAGGGAAAAACTTCAGGAATTTTCACTGTCAATTTATGTTGATTA TTTACTCTTTGGTGGATCTGCTATTCTGCAGACAAAATCCAATAAGGAGA AATCATGATTTCCGTCTAAAGAATTTATTTTGTAATATTTTTTCTTACTT CCTGTAACTTACTTTGTGTGACAGTAATAAACAGTTCATAATGCTCCA
50	chr5	112315314	112315327	chr17	52781389	52781591	10	1.1	4	L1	12	202	0	0	1	0	1	Validated	NA	5723	277	>rheMac2_ct_UserTrack_3545_3 range=chr17:52781390-52781591 5'pad=0 3'pad=0 strand=+ repeatMasking=none ATCTGACAAATGGCTTGTATCCCAAGTATATTTATAAATATATACTCAAT AACAAGAAAACAAACAACTCAATAAAAATAAATGGACCAAATACGTGATG GACACTTCACAAAAAAAGTTATACAGATATCCAAGAAGCACATGAAAATA TGACATTAATCGTTAGGTCAAATCAAGTTAAAACCACAATGATATATTAG TA
51	chr5	113783999	113784017	chr1	173145286	173145495	10	1	1	L1	17	209	0	0	0	1	0	Validated	NA	281	719	>rheMac2_ct_UserTrack_3545_9 range=chr1:173145287-173145495 5'pad=0 3'pad=0 strand=+ repeatMasking=none GGCAAAAAACAAATTAAATTTATAAAAATTAAAGAAACAAATTAAAATTA CATAATTTAAATTTATATCATAATTGCATTGATTATAACTTGAGTATATA CATTAATACATAATTATAACTTATAATCATTGTGAATATGAGTAGTTTTA CAATATCTATAGTATATAGATATAAAAGTTATACAGTTGACCCTTGAACA TCATGGGGG
52	chr5	150552608	150552625	chr14	42849391	42849565	12	1	2	L1	16	174	1	0	0	1	1	Unclear	NA	NA	NA	>rheMac2_ct_UserTrack_3545_1 range=chr14:42849392-42849565 5'pad=0 3'pad=0 strand=+ repeatMasking=none ATTTTCAGTAAAATTATCTGTGTTTTCTAATTAAACTATGATATTGGACC AAAGCTAAGTTACGCTGGTATCATTCCCATTCCCTAGAAGAATGCCTGTG ATATGAATACATATGATACATTCAGTAAGTTATTTTATTTGCTCAACTAA AATAGACTCCTTAGTACATATTTC
53	chr6	28412137	28412150	chr17	72322227	72322386	5	1	2	L1	12	159	1	0	1	0	1	NA	NA	NA	NA	>rheMac2_ct_UserTrack_3545_5 range=chr17:72322228-72322386 5'pad=0 3'pad=0 strand=+ repeatMasking=none TTTCAAAGAAATATAATTTATTTTCACATATTGGTCTTATGTCTTGTTTT ATATATTATGATTTTATACATAAATGATTGTGTTGTCTGTACATAAAGAT TTCTGTGGCTGTTTTATTTTCCAAATTTTGTATTTCATTCTTTTTTTTTA TTGCTTTTT
54	chr6	39708739	39708743	chr3	131552354	131552524	6	1	1	L1	3	170	1	1	1	1	1	Validated	NA	530	170	>rheMac2_ct_UserTrack_3545_6 range=chr3:131552355-131552524 5'pad=0 3'pad=0 strand=+ repeatMasking=none TTGTTTTTAAATGTTTATTACATGAATTTTTACACAAGGCATTGTATATG TATTATTTAATTTGATTGTACAACTGTAAGATATCATATTTAATTCACTG GTGCAGGATCTGAAGCCAGAGAAATCATACAATAGTATGCAATAAATAAA TTAAACCCCACTTTGTCTTT
55	chr7	65507000	65507014	chr1	42440379	42440521	10	1.5	0	L1	13	142	0	0	0	1	0	NA	NA	NA	NA	>rheMac2_ct_UserTrack_3545_1 range=chr1:42440380-42440521 5'pad=0 3'pad=0 strand=+ repeatMasking=none ACCAAACTGACTGAATAGCTCTTTCAGACTCTCATCATCCACCTCTTCCC CAAAGTTTTTGATATAAACATTGGTGAATTCCTTGGCTTTGGCTCCCAGC TCAGCTTCCCGCTCTTTGCGAGACTTGAATCTGCCCACAAAT
55	chr7	65507000	65507014	chr1	42441742	42441855	11	1.36364	0	L1	13	113	0	0	0	1	0	NA	NA	NA	NA	>rheMac2_ct_UserTrack_3545_2 range=chr1:42441743-42441855 5'pad=0 3'pad=0 strand=+ repeatMasking=none CACTTTGCGGTCATTGAGGAGCATGCCATTCATCTTCTCGATGGCCTTGT CGGCAGCCTCTTGGGTCTCGAAGTGGACAAATGCATAACCCTTAGAGCCG TTCTCATCACACA
56	chr7	66889561	66889577	chr6	45009748	45009920	5	1	2	L1	15	172	1	0	0	0	0	Validated	NA	2620	380	>rheMac2_ct_UserTrack_3545_1 range=chr6:45009749-45009920 5'pad=0 3'pad=0 strand=+ repeatMasking=none ACAGCAGTCATTTTGGATCATGTAGAAGAGAGACAAACCCTAGAAATGGA TTGGTTAGAAAGCTGAGAAAAGCCTGTATATTTTTAGTGACACACGGCTC AAACTTAGGTGTGTTGTCTGACCCCCACATCTGAGACTGTTAAGTGATTT GGATAAAATCTTATGCATTTAA
57	chr7	102675192	102675208	chr9	89988296	89988476	7	1	1	L1	15	180	1	0	0	1	0	NA	NA	NA	NA	>rheMac2_ct_UserTrack_3545_2 range=chr9:89988297-89988476 5'pad=0 3'pad=0 strand=+ repeatMasking=none TGTACTGACACCTTACGGATCCCTGCAGCTTTGACTCTCAGGGCATCTGG GGAAATGTTTTTAATGTGTAAAGGGAAATGAAGATGTTCTCTTCCGTGAA AGGCATACGCACTGAATTTTCAAATCACTGCTTTCTCATGCTTCCAGGTG GAATTAAATAAAAAGGAGCTTTCACCATCA
58	chr7	110401286	110401296	chr17	25104543	25104764	14	1	6	L1	9	221	1	0	0	1	0	NA	Validated	1250	330	>rheMac2_ct_UserTrack_3545_2 range=chr17:25104544-25104764 5'pad=0 3'pad=0 strand=+ repeatMasking=none ACATTGGTGTAGCTATTTTATTGAATCGGTTACCTTCAATTAGTTCCACT TAAGTGGGAAGCAAACATTATTTTCTTACTACTGTCCTTCAAACTCACGT GGCACATGTATCTCTCTAAAAGCATTTCTAGTCAGTTTTGTCAATTAGCT CTATTCATTTTCAGATATTAAATTACTTGTTTCATCTAAATTAGTACTTC CATATAGTATATAATCAGACT
59	chr7	111451732	111451749	chr17	24568981	24569230	5	1	1	L1	16	249	0	1	0	0	0	NA	NA	NA	NA	>rheMac2_ct_UserTrack_3545_1 range=chr17:24568982-24569230 5'pad=0 3'pad=0 strand=+ repeatMasking=none TTTCAATCAATCAGTATTTATTGACTACCTTGTGGGTGAGGCCTGCCTGC CACAGCTCTAAAGTCCTTCATTTCCTGTGTTATTTCATTTAGTCCTCACC ACAACCTAAAATTGGAAAAACTATCATGCCCATTTAATCACCAAGAAACT GAGGCTTAGCAGAGGTCACGCAGCTAGCTGGGGTTGGCAACAGGATTCCA GCGTAGGCACCTTGACTTAGATTCTGTGTCTTTTCAACTACCTCTGCAA
60	chr8	135064	135072	chr18	73501743	73501870	8	2	0	L1	7	127	0	1	0	0	1	NA	NA	NA	NA	>rheMac2_ct_UserTrack_3545_0 range=chr18:73501744-73501870 5'pad=0 3'pad=0 strand=+ repeatMasking=none ATCCTGTCAAGCTCTGGATTTAAGTTTGCCGATGATTTCCTCTGGCCTTA GAACCATGGCCTCCAGACCCTGAGTTCTCCTGCCTGCTGTCCTCTCCCAT
61	chr8	32380712	32380714	chr20	59337848	59337972	6	1	4	L1	1	124	0	0	1	0	1	NA	Validated	500	85	>rheMac2_ct_UserTrack_3545_1 range=chr20:59337849-59337972 5'pad=0 3'pad=0 strand=+ repeatMasking=none CCATTTCCATTGACTTTTATTAGTTTTAGTATTGCCCAATTAAATCCCGA TTAAATGAAATTTATTTGGATTATTTGATCAATCCTTGTAACAATCAATA GTTTCCATTACTTTAGTTACTTTC
62	chr8	113021856	113021850	chr11	68479840	68480001	9	1.66667	3	L1	-7	161	1	0	0	0	0	Validated	NA	339	161	>rheMac2_ct_UserTrack_3545_2 range=chr11:68479841-68480001 5'pad=0 3'pad=0 strand=+ repeatMasking=none AAAAAGAGAAAGAGAGAGAAAGTCTGTGTTATTATAATGATAATAATAGC AAATATATAGTGTTTATAATGTGCCAGGTACTGTTTTAAGTACTTTACAT ATATTAGCTCAATTATTTCTGTTAAAGAAAAATCTGAAGCACAATAAAAT TTTGAAGAGTT
63	chr8	113186905	113186919	chr2	138200369	138200548	4	1	0	L1	13	179	0	1	0	0	0	NA	NA	NA	NA	>rheMac2_ct_UserTrack_3545_3 range=chr2:138200370-138200548 5'pad=0 3'pad=0 strand=+ repeatMasking=none ACCATAACAAATTCTATTATTATGCCCAGAAAATAAACTTAGTACAATAA TATAACCTAATATTTAGCCCTTATTCAGATTCCCCCAATTGTTCCAAAAA TGTCTTCTGTAGCTGTGTGTGTGTGTGTGTTTGTGTGTGTGTCTGTTTGT GCGTGTGTCTGTTTTCCCCAGTGCAGGAT
64	chr8	118702974	118703002	chrX	110302897	110303224	11	1	5	L1	14	327	0	0	0	1	0	NA	NA	NA	NA	>rheMac2_ct_UserTrack_3545_0 range=chrX:110302898-110303224 5'pad=0 3'pad=0 strand=+ repeatMasking=none CTTTTTCTCAAATTTTTATTAAGTATAATAAAATTTACATTTTATTTTTA TAAGATTGTTTTCTTTCATGAAGAGACTATTTAATGTGAACTTCTTAAAC ATCTTTTGGTTTACCAATCAAACAAGCCAACACTCCTACATAATCTGTAA GATTATGAAAATGTAGATTCGTATTTTATTAAATGTCATCTTCTGACAAG TGTTTTACTTCTACTCTATGTTTTGTAGCTTGAACATGATTTGCAATATT CTTAGGTAAATTAAACACTTAGATTTCAATCAAATTAAAC…
65	chr9	111017225	111017240	chr3	112411603	112411870	17	1	7	L1	14	267	0	0	0	0	1	NA	Validated	2300	420	>rheMac2_ct_UserTrack_3545_3 range=chr3:112411604-112411870 5'pad=0 3'pad=0 strand=+ repeatMasking=none GTTATATAGCTTATTTTTAATATTTAATATATAATTAAAGGCTATTAAAT ATTATGAAAAATGTTATAAATATAAACACAAGCTATAAAATGATAAGCAC GGTATGATGCAAATGTTTTCATTTAATAATGTGTACATATGCTTTATTTC AGAAGGCATACTATTCAAATATGTTTCTAAAGGATGGGAAAATATTTACA AAAATGGTAGTAGAAAAATTAATTGAATTTTTTCTTCTTAAACACTTCTT TACTTTCTATGCTTGAC
66	chr9	119944753	119944770	chr14	127553593	127553820	9	1	0	L1	16	227	0	0	0	0	1	NA	NA	NA	NA	>rheMac2_ct_UserTrack_3545_4 range=chr14:127553594-127553820 5'pad=0 3'pad=0 strand=+ repeatMasking=none AATGTATGCGTTAATTTATAATTTTGCACTGTTTTTAAAACCTGGGTTTG ATTTTTAGTCAAAATACAGATTTATGGTGGAACTCATTTCACAGTACTTT TTTGCAAGAGTAGGAAATGTTGGAATGCAAGCACTTTGTGAAATTAAAGC TCTGGGTCAATGCTACTTTGTTGGAAATCAAGTCATATATTAAAATTAGA AAAGACAGCAAGCAGCTGGCTCAAGTA
67	chr9	120135725	120135739	chr6	76927548	76927703	5	1	2	L1	13	155	1	0	0	0	0	NA	Validated	4100	240	>rheMac2_ct_UserTrack_3545_3 range=chr6:76927549-76927703 5'pad=0 3'pad=0 strand=+ repeatMasking=none TAAAGTTACTGCTTTCATTTATTAAACTATCACTTGGGAAGGTGAGATAT TATATTATAACATTAATGTTATCCTAACAAAATCATAAAGATAAAAAGCA ACCCCACATCATTTGATTAAGTAGTGGAGAATCATCTGAACCATCTGAGT CAAAG
68	chrX	9036963	9036977	chr17	60141420	60141686	10	1	0	L1	13	266	0	0	0	0	1	NA	Validated	800	650	>rheMac2_ct_UserTrack_3545_4 range=chr17:60141421-60141686 5'pad=0 3'pad=0 strand=+ repeatMasking=none CTCCTCCCTCCCGCCCCACCATGAGCCCCAGTTTATCTTCTTGGGGCTAT CTGTAATTTTCAGAGCCTGAAAAACACTAGCTGATTGTTTCATGGTAAAA CAGTTTTCCAGGGGCTAATATGTGCTTAATTTATGGTAAATTTGTGTTCT CTGGCTTTATTTATTTAATATATTTATTGTTCTTCTGCATATACAATGTC ATTGTTTCAAGGCTGCTTTGTAGTGTAATCTCTATGCAAACATGTTAAGT AAAGCAAATTAAGATA
69	chrX	35959998	35960015	chr5	104329087	104329295	7	1	3	L1	16	208	1	0	1	0	1	Validated	NA	4659	341	>rheMac2_ct_UserTrack_3545_3 range=chr5:104329088-104329295 5'pad=0 3'pad=0 strand=+ repeatMasking=none GACTTAGATGATCTTCTATTAAAGATTTTATTGATGCATGTGCCTGGGGA ACTTTGCCCATAATAGAGACAGAATATGCTGATCAAGAAGATCAGGGGCC AACAACTTGAACATTGTTCATTAATGTGCACAAAATGCTATCAGTGCTAA TGCTGGCTAGGCTGGGTGTCTGAGAAAATACATAAAATAAAATTCGAAAT AACTAAAA
70	chrX	63963212	63963230	chr17	12935168	12935387	10	1.5	0	L1	17	219	0	0	0	1	0	NA	Validated	150	880	>rheMac2_ct_UserTrack_3545_0 range=chr17:12935169-12935387 5'pad=0 3'pad=0 strand=+ repeatMasking=none CTCATTTCGGAAGAAAGCTCCTGACTGAGGTTCCTTTAGATGTGTTTAAT GAAGGGGCAGCTGTGCAAAAGCACCACTGTTTCACTTTTCTCCAGACTGA TCAAATGAAGTGTCTGTCACATAGTTCTCTACCAACAGCAAAGGCTATTT AGTCAAGCTTACAAAAAAATATTGTGTTGGATTTTTGCTTATGATACATT TTGGATTTTTCTTTGAAAC
71	chrX	94803942	94803949	chr1	51200253	51200457	4	1.25	0	L1	6	204	0	0	1	0	0	NA	NA	NA	NA	>rheMac2_ct_UserTrack_3545_3 range=chr1:51200254-51200457 5'pad=0 3'pad=0 strand=+ repeatMasking=none CGTAGGGTGCTAATGAGTCCTTCTAATAAATTTTTCATTTCTGAATATGT ACTTGTCAACTTCAGAATTTTTATTTGGTTATTTAAAAAATAGTTTATAA CTCTTGATTGAAATTTTATATTTTATGAGACATAATTCTAACACTTTATT TCTTTATGAATGCTTTCTTTTGGTTCTTTGAATAAATATATTTAACGTAA CTGA

## Sheet: Human
# insertion	Target chr	Target start	Target end	Source chr	Source start	Source end	Sum of reads	Average uniq	Reads with 6 A/Ts	Class	TSD	Size	NA12878_1	NA12878_2	Validation status	TS sequence
1	chr13	86340150	86340152	chr5	69549138	69549278	4	2	0	L1	-3	140	1	0	Negative	>hg19_ct_UserTrack_3545_0 range=chr5:69549139-69549278 5'pad=0 3'pad=0 strand=+ repeatMasking=none TGCTGGAGAGGATGTGGAGAAATAGGAACACTTTTATACTGTTGGTGGGACTGTAAACTAGTTCAACCATTGTCGAAGTCAGTGTGGCGATTCCTCAGGGATCTAGAACTAGAAATACCATTTGACCCAGCCATCCCATT
2	chr17	64637274	64637298	chr6	13191202	13191446	8	1	1	L1	14	244	1	1	Kidd dataset	>hg19_ct_UserTrack_3545_0 range=chr6:13191203-13191446 5'pad=0 3'pad=0 strand=+ repeatMasking=none GGTTATAGCTATCTCTCTAGTTTTGTGGACTTTTTCACTGTTCTACAGTCACATGCTGCTGCGTAATTTCATTATGTGTCTCTGTTTTTCTCTGATGCTCTCTCTCCCCCATTGATCCCCACATTCCCAACCCTCCATGTCCTCCTCTCCAACCCTCCAGAACCACCTGGCTACTTCTGCCTCTGTCCCTGCCTTCCCTCCCAGTAATCCCAGTGCAATAAAACCAAAGATTAGACCACTGTGA
3	chr4	104214671	104214687	chr1	81404770	81404952	8	1.88889	3	L1	15	182	1	1	PacBio	>hg19_ct_UserTrack_3545_0 range=chr1:81404771-81404952 5'pad=0 3'pad=0 strand=+ repeatMasking=none TTTTTTTTTTTTTTTTTTTTTTTTTTTTTTTTTTTTTTTTAATTATATATTTTTCTTTATTTGTTTTTCACTTAACATTGTATCAGGACCATATCATTAAAATTTTTTGAACATTTAATTTTTTTTTTTTTTTTATTTTTTATTTTATTTTTTATTTTTTTGTTATACTCTAAGTTTTAGGG
4	chr5	21207713	21207733	chr4	80894147	80894475	27	1	5	L1	19	328	1	1	Kidd dataset	>hg19_ct_UserTrack_3545_0 range=chr4:80894148-80894475 5'pad=0 3'pad=0 strand=+ repeatMasking=none ATATAAAAATGTATAAACTAGTATAAGAAATTGTCAAAACAAAGTGAAAGCATAGTGGAAATAAATGCATTTAAGAAGAAACAAAGATAAAAGAAGAAGGAAGGAAGGAAAAGAGGGAGGGAAAGAGGAAGGTGGGGAGGAAGGGAAGTAAGATAGCACTCTAGAGATGGTGAAACCAAAATAGTATGGTTTCCTAATACATACTGTAAACTTATAAAAAATGTTGGGGCCCTTCAATTATCCTAATAATGTACAGAAAGCTATTTCACTAAAGTAGTGGAAGAATTCTTGCTGTGTATT…
5	chr6	157968736	157968754	chrY	9429448	9429559	4	2	1	L1	-4	111	1	0	Unclear	>hg19_ct_UserTrack_3545_0 range=chrY:9429449-9429559 5'pad=0 3'pad=0 strand=+ repeatMasking=none GTGCACATGTACCCTAATACTTAGAGTATAATAAAAAAAAAAAAAAAAAAGAATTTTAGTGAAATAACAATGTAAATGAAAACAATTGGAAATAATTTGTGCGATAGAGAA
6	chr9	100675533	100675551	chr1	86398771	86398924	13	1	0	L1	17	153	1	1	PacBio	>hg19_ct_UserTrack_3545_1 range=chr1:86398772-86398924 5'pad=0 3'pad=0 strand=+ repeatMasking=none AAAAAAAAAAAAAGAAAGAAAGAAAAAAAAAAGAATGTGTGTAGGTGAAGAGAAAATGTAAAAAACTTGTATAGTTTAGATGATTATTTTAATAAGTTGGCAGCAAAAATGAGGAGGCATGAAAACTGCTAAAGGATGTGGTTGCAAAATTAC
