# Supplementary material for: Next-generation sequencing-based detection of germline L1-mediated transductions
Source: BMC Genomics. 2016 May 10;17:342. doi: 10.1186/s12864-016-2670-x (PMC4862182; doi:10.1186/s12864-016-2670-x)
Supplement: Additional file 3: — Contains a list of all L1-transductions discovered in this study near genes that either originate from an intronic sequence or insert into an intronic sequence in macaque, orangutan, chimpanzee and human. (XLSX 63 kb) [file 12864_2016_2670_MOESM3_ESM.xlsx]

## Sheet: Targets
Target chr	Target start	Target end	Gene chr	Gene start	Gene end	Ensembl TranscriptID	Gene ID	Reference build
chr1	168731784	168731792	chr1	168702044	169092477	ENSPTRP00000002992	FAM5C	panTro3
chr11	5515936	5515953	chr11	5514849	5516925	ENSPTRP00000005733	OR56B1	panTro3
chr20	8386839	8386855	chr20	8020044	8775933	ENSPTRP00000022705	PLCB1	panTro3
chr20	17284515	17284531	chr20	17272039	17530716	ENSPTRP00000022764	PCSK2	panTro3
chr1	60297022	60297038	chr1	59966126	60315797	ENSPPYP00000000459	FAM5C	ponAbe2
chr1	125547763	125547781	chr1	125406403	125643193	ENSPPYP00000001282	COL11A1	ponAbe2
chr10	22921867	22921883	chr10	22696766	22955259	ENSPPYP00000002488	DNAJC1	ponAbe2
chr10	23602880	23602890	chr10	23488131	23665329	ENSPPYP00000002495	PIP4K2A	ponAbe2
chr10	28972651	28972662	chr10	28914944	29118996	ENSPPYP00000002531	ARMC4	ponAbe2
chr10	113978051	113978067	chr10	113847926	114075010	ENSPPYP00000003122	ABLIM1	ponAbe2
chr11	57310042	57310056	chr11	57236488	57420004	ENSPPYP00000003991	TEAD1	ponAbe2
chr11	90010940	90010955	chr11	89957681	90029206	ENSPPYP00000004322	HEPHL1	ponAbe2
chr11	117864395	117864415	chr11	117638218	117957502	ENSPPYP00000004555	GRIK4	ponAbe2
chr11	118475980	118475997	chr11	118430652	118591786	ENSPPYP00000004559	SORL1	ponAbe2
chr12	318166	318184	chr12	265220	377334	ENSPPYP00000004709	KDM5A	ponAbe2
chr12	64394402	64394422	chr12	64306555	64423116	ENSPPYP00000005383	C12orf56	ponAbe2
chr12	70682728	70682745	chr12	70622018	70686250	ENSPPYP00000005433	KCNMB4	ponAbe2
chr13	43382899	43382912	chr13	43219160	43426279	ENSPPYP00000006065	ENOX1	ponAbe2
chr13	94999496	94999505	chr13	93563161	95018866	ENSPPYP00000006199	GPC5	ponAbe2
chr14	21352412	21352422	chr14	21321555	21408089	ENSPPYP00000006387	AE000659.3	ponAbe2
chr17	36950753	36950758	chr17	36943777	37000847	ENSPPYP00000009278	HLF	ponAbe2
chr17	55839236	55839249	chr17	55254913	55860926	ENSPPYP00000009610	CCDC46	ponAbe2
chr18	32030626	32030642	chr18	32014224	32055163	ENSPPYP00000010153	ENOSF1	ponAbe2
chr18	46945904	46945922	chr18	46869755	47008450	ENSPPYP00000010216	DTNA	ponAbe2
chr19	33345634	33345644	chr19	33255650	33351158	ENSPPYP00000010997	TDRD12	ponAbe2
chr20	6604245	6604260	chr20	6586258	6622762	ENSPPYP00000011976	BTBD3	ponAbe2
chr20	8259549	8259560	chr20	8149595	8422943	ENSPPYP00000011979	TASP1	ponAbe2
chr2a	62233219	62233235	chr2a	62088078	62286009	ENSPPYP00000013860	FSHR	ponAbe2
chr2b	52428479	52428496	chr2b	52173539	52648889	ENSPPYP00000014384	KCNH7	ponAbe2
chr2b	88638561	88638577	chr2b	88568860	88662578	ENSPPYP00000014580	RFTN2	ponAbe2
chr2b	96944961	96944964	chr2b	96011205	97100622	ENSPPYP00000014641	PARD3B	ponAbe2
chr2b	126521612	126521613	chr2b	126515030	126534064	ENSPPYP00000014869	SPP2	ponAbe2
chr3	11300657	11300669	chr3	11204234	11319406	ENSPPYP00000015096	POLQ	ponAbe2
chr3	80005344	80005365	chr3	79892375	80606943	ENSPPYP00000015365	MAGI1	ponAbe2
chr3	80278568	80278587	chr3	79892375	80606943	ENSPPYP00000015365	MAGI1	ponAbe2
chr3	168587343	168587348	chr3	168514034	168611807	ENSPPYP00000015950	SI	ponAbe2
chr4	16392281	16392298	chr4	16295259	16712343	ENSPPYP00000016337	LDB2	ponAbe2
chr4	47545965	47545975	chr4	47499350	47585886	ENSPPYP00000016426	GABRG1	ponAbe2
chr4	67064639	67064651	chr4	66827721	67332239	ENSPPYP00000016501	SCFD2	ponAbe2
chr4	171742020	171742034	chr4	171695662	171820153	ENSPPYP00000016958	KLHL2	ponAbe2
chr5	79145683	79145701	chr5	79135564	79207791	ENSPPYP00000017421	DMGDH	ponAbe2
chr5	79260068	79260083	chr5	79250883	79273758	ENSPPYP00000017424	BHMT	ponAbe2
chr5	81855796	81855816	chr5	81622356	81968496	ENSPPYP00000017446	SSBP2	ponAbe2
chr5	109046504	109046523	chr5	108548406	109067286	ENSPPYP00000017523	FBXL17	ponAbe2
chr5	170548783	170548796	chr5	170503110	170898995	ENSPPYP00000017931	ODZ2	ponAbe2
chr6	2146431	2146444	chr6	1588853	2209829	ENSPPYP00000018085	GMDS	ponAbe2
chr6	5750310	5750327	chr6	5397506	5940969	ENSPPYP00000018117	FARS2	ponAbe2
chr6	26567383	26567401	chr6	26334769	26686657	ENSPPYP00000018216	LRRC16A	ponAbe2
chr6	45126930	45126941	chr6	44797470	45343648	ENSPPYP00000018640	SUPT3H	ponAbe2
chr6	56072746	56072758	chr6	55979552	56140358	ENSPPYP00000018717	HMGCLL1	ponAbe2
chr6	169992938	169992956	chr6	169987876	170010121	ENSPPYP00000019225	DummyGene	ponAbe2
chr7	119395375	119395392	chr7	119195779	119772235	ENSPPYP00000020133	CADPS2	ponAbe2
chr8	120161462	120161479	chr8	119470799	120664851	ENSPPYP00000021124	CSMD3	ponAbe2
chr9	47535128	47535143	chr9	47425049	47556994	ENSPPYP00000021517	FREM1	ponAbe2
chrX	113747763	113747779	chrX	113686685	113853207	ENSPPYP00000023110	HTR2C	ponAbe2
chrX	130153383	130153397	chrX	130081206	130168811	ENSPPYP00000023194	ENOX2	ponAbe2
chrX	131842161	131842181	chrX	131801953	131863270	ENSPPYP00000023203	MBNL3	ponAbe2
chr14	65275123	65275138	chr14	65243237	65275158	ENSPPYP00000006704	DummyGene	ponAbe2
chr17	28575066	28575072	chr17	27806294	28891223	ENSPPYP00000009181	DummyGene	ponAbe2
chr5	71593481	71593520	chr5	71577314	71611767	ENSPPYP00000017365	DummyGene	ponAbe2
chr5	142376926	142376943	chr5	142348912	142515558	ENSPPYP00000017751	DummyGene	ponAbe2
chr1	69030291	69030309	chr1	68794341	69156606	ENSMMUP00000009842	PDE4B	rheMac2
chr11	41582769	41582786	chr11	41474962	41851435	ENSMMUP00000022735	NELL2	rheMac2
chr13	49183316	49183328	chr13	49122458	49311880	ENSMMUP00000022620	FSHR	rheMac2
chr14	16041458	16041473	chr14	16038280	16042962	ENSMMUP00000023418	PRG3	rheMac2
chr14	16041458	16041473	chr14	16028655	16175145	ENSMMUP00000013894	PRG2	rheMac2
chr14	82100496	82100506	chr14	81726571	82574963	ENSMMUP00000010398	DLG2	rheMac2
chr14	90938406	90938420	chr14	90929607	91140783	ENSMMUP00000011907	DummyGene	rheMac2
chr15	74248503	74248517	chr15	74232265	74339137	ENSMMUP00000001222	CARM1P1	rheMac2
chr16	68223843	68223858	chr16	67885092	68347642	ENSMMUP00000018647	SLC39A11	rheMac2
chr18	34967095	34967112	chr18	34928453	35056832	ENSMMUP00000019111	PIK3C3	rheMac2
chr2	32905379	32905395	chr2	32904601	32913790	ENSMMUP00000010300	CD200R1L	rheMac2
chr2	41289575	41289594	chr2	41228028	41412454	ENSMMUP00000014615	STXBP5L	rheMac2
chr2	80646919	80646922	chr2	79924154	80680126	ENSMMUP00000028475	ERC2	rheMac2
chr2	182968135	182968153	chr2	182836884	182972361	ENSMMUP00000029702	IL1RAP	rheMac2
chr5	39370183	39370196	chr5	39311156	39594299	ENSMMUP00000023548	KCTD8	rheMac2
chr5	86113077	86113095	chr5	85554019	86765972	ENSMMUP00000003163	GRID2	rheMac2
chr7	110401286	110401296	chr7	109927583	110756383	ENSMMUP00000019806	MDGA2	rheMac2
chr9	120135725	120135739	chr9	120133184	120219930	ENSMMUP00000011434	PPAPDC1A	rheMac2
chrX	35959998	35960015	chrX	35924137	35998044	ENSMMUP00000017258	SRPX	rheMac2
chr1	31080467	31080476	chr1	31070564	31176647	ENSMMUP00000040471	PHACTR4	rheMac2
chr12	25324739	25324755	chr12	25165487	25553149	ENSMMUP00000038277	SLC4A10	rheMac2
chr5	83161732	83161746	chr5	83083099	83647938	ENSMMUP00000012625	CCSER1	rheMac2
chr8	32380712	32380714	chr8	31914847	33029645	ENSMMUP00000000290	NRG1	rheMac2
chr9	111017225	111017240	chr9	110958441	111035214	ENSMMUP00000035644	DummyGene	rheMac2
chrX	9036963	9036977	chrX	8796813	9095523	ENSMMUP00000041239	ARHGAP6	rheMac2
chr6	157968736	157968754	chr6	157802557	158094977	ENSP00000352821	ZDHHC14	hg19
chr17	64637274	64637298	chr17	64298926	64806862	ENSP00000284384	PRKCA	hg19
chr9	100675533	100675551	chr9	100666772	100684852	ENSP00000364260	C9orf156	hg19

## Sheet: Sources
Source chr	Source start	Source end	Gene chr	Gene start	Gene end	Ensembl TranscriptID	Gene ID	Reference build
chr7	6620368	6620628	chr7	6581137	6700294	ENSPTRP00000032341	GLCCI1	panTro3
chr7	84117529	84117762	chr7	83868814	84151054	ENSPTRP00000033104	SEMA3E	panTro3
chr7	112789938	112790146	chr7	112162636	113007264	ENSPTRP00000033551	IMMP2L	panTro3
chr3	74914220	74914384	chr3	74699669	74945306	ENSPTRP00000026085	PDZRN3	panTro3
chr4	149326145	149326387	chr4	149242214	149502192	ENSPTRP00000028303	SLC10A7	panTro3
chr7	91133906	91134004	chr7	91130324	91256052	ENSPPYP00000020007	SEMA3D	ponAbe2
chr1	89214973	89215180	chr1	89002448	89304964	ENSPPYP00000000686	NOS1AP	ponAbe2
chr14	70344675	70344865	chr14	70301843	70393569	ENSPPYP00000006752	GALNTL1	ponAbe2
chr14	51477857	51478081	chr14	51405912	51534400	ENSPPYP00000006602	TRIM9	ponAbe2
chr9	63134518	63134703	chr9	63039743	63200315	ENSPPYP00000021581	PGM5	ponAbe2
chr5	78197597	78197821	chr5	78085646	78381196	ENSPPYP00000017417	AP3B1	ponAbe2
chr4	16392074	16392297	chr4	16295259	16712343	ENSPPYP00000016337	LDB2	ponAbe2
chr17	7899401	7899530	chr17	7894645	7918929	ENSPPYP00000008928	CHD3	ponAbe2
chrX	106055562	106055712	chrX	106021708	106071871	ENSPPYP00000023068	RBM41	ponAbe2
chr2b	103899848	103900093	chr2b	102894005	104111187	ENSPPYP00000014681	ERBB4	ponAbe2
chr7	101255083	101255212	chr7	101062684	101481427	ENSPPYP00000020050	LHFPL3	ponAbe2
chr3	56519300	56519563	chr3	56305951	56676851	ENSPPYP00000015255	EPHA3	ponAbe2
chr7	139355488	139355925	chr7	139291116	139359694	ENSPPYP00000020280	MGAM	ponAbe2
chr3	196145953	196146126	chr3	196036198	196252068	ENSPPYP00000016120	FGF12	ponAbe2
chr3	27116850	27117063	chr3	27106222	27319337	ENSPPYP00000015183	CBLB	ponAbe2
chrX	106055562	106055713	chrX	106021708	106071871	ENSPPYP00000023068	RBM41	ponAbe2
chr11	56001278	56001465	chr11	55853906	56159076	ENSPPYP00000003981	SPON1	ponAbe2
chr2b	59043900	59044103	chr2b	58971137	59093256	ENSPPYP00000014407	ABCB11	ponAbe2
chr15	68758301	68758512	chr15	68448419	69107644	ENSPPYP00000007492	THSD4	ponAbe2
chr4	113658886	113659040	chr4	113451952	113961810	ENSPPYP00000016742	COL25A1	ponAbe2
chr10	122073583	122073778	chr10	122060657	122117661	ENSPPYP00000003172	HTRA1	ponAbe2
chr5	68386876	68387040	chr5	68251562	68457454	ENSPPYP00000017338	DummyGene	ponAbe2
chr2a	67687377	67687475	chr2a	67679667	67808046	ENSPPYP00000013913	PLEKHH2	ponAbe2
chr7	107772697	107772885	chr7	107095583	107990777	ENSPPYP00000020081	IMMP2L	ponAbe2
chr1	108096147	108096271	chr1	107920618	108159259	ENSPPYP00000001116	NOTCH2NL	ponAbe2
chr14	52891159	52891347	chr14	52883283	53003311	ENSPPYP00000006610	TXNDC16	ponAbe2
chr12	49169461	49169558	chr12	49136778	49208047	ENSPPYP00000005122	SPATS2	ponAbe2
chr4	114288541	114288679	chr4	114231718	114361422	ENSPPYP00000016743	CCDC109B	ponAbe2
chr11	90763464	90763651	chr11	90745273	90852716	ENSPPYP00000004329	AMOTL1	ponAbe2
chrX	30054072	30054272	chrX	29068628	30191001	ENSPPYP00000022613	IL1RAPL1	ponAbe2
chrX	124069631	124069809	chrX	123557625	124148182	ENSPPYP00000023170	ODZ1	ponAbe2
chr16	40720107	40720193	chr16	40698069	40802164	ENSPPYP00000008303	RPGRIP1L	ponAbe2
chr17	67134	67345	chr17	49685	153277	ENSPPYP00000008737	RPH3AL	ponAbe2
chr5	65913309	65913450	chr5	65782108	65947645	ENSPPYP00000017319	RNF180	ponAbe2
chr11	79298996	79299110	chr11	79214214	80039855	ENSPPYP00000004271	DLG2	ponAbe2
chr2a	79253888	79254035	chr2a	79178198	79380961	ENSPPYP00000013964	TTC27	ponAbe2
chr17	29920402	29920637	chr17	29886139	29937439	ENSPPYP00000009198	UNC45B	ponAbe2
chr13	38755003	38755157	chr13	38549246	38762501	ENSPPYP00000006034	FREM2	ponAbe2
chr4	81757014	81757236	chr4	81467573	81944625	ENSPPYP00000016605	FRAS1	ponAbe2
chr4	167904107	167904416	chr4	167616133	168354940	ENSPPYP00000016945	FSTL5	ponAbe2
chr19	39496194	39496391	chr19	39487471	39500326	ENSPPYP00000011126	DummyGene	ponAbe2
chr12	50543078	50543279	chr12	50536622	50587470	ENSPPYP00000005155	TMPRSS12	ponAbe2
chr7	97794995	97795171	chr7	97023885	98558400	ENSPPYP00000020021	MAGI2	ponAbe2
chr18	82113445	82113659	chr18	82080382	82320791	ENSPPYP00000010358	CCDC102B	ponAbe2
chr6	155334448	155334664	chr6	155060771	155367826	ENSPPYP00000019159	A2T781	ponAbe2
chr10	37257934	37258036	chr10	37225454	37259884	ENSMMUP00000037547	PANK2	rheMac2
chr20	45466436	45466574	chr20	45368272	45661737	ENSMMUP00000006269	ITFG1	rheMac2
chr13	33202936	33203088	chr13	32936889	33379496	ENSMMUP00000028234	LTBP1	rheMac2
chr7	110076171	110076295	chr7	109927583	110756383	ENSMMUP00000019806	MDGA2	rheMac2
chr9	21799956	21800142	chr9	21750202	21962210	ENSMMUP00000036175	MLLT10	rheMac2
chr12	26333473	26333575	chr12	25944336	26413243	ENSMMUP00000025734	KCNH7	rheMac2
chr11	37903685	37903849	chr11	37733203	37935888	ENSMMUP00000027864	CNTN1	rheMac2
chr2	149078548	149078653	chr2	149052277	149164165	ENSMMUP00000011365	PIK3CB	rheMac2
chr3	126061531	126061630	chr3	126009651	126601940	ENSMMUP00000009803	CDK14	rheMac2
chr9	94388408	94388565	chr9	94376526	94427014	ENSMMUP00000005343	NP	rheMac2
chr2	34968024	34968272	chr2	34344276	35155830	ENSMMUP00000039977	ZBTB20	rheMac2
chr1	173145286	173145495	chr1	173053045	173260342	ENSMMUP00000016170	CRB1	rheMac2
chr17	72322227	72322386	chr17	71863249	73279623	ENSMMUP00000014928	GPC5	rheMac2
chr17	25104543	25104764	chr17	25092592	25114595	ENSMMUP00000012913	DummyGene	rheMac2
chr11	68479840	68480001	chr11	68433627	68579160	ENSMMUP00000027557	LGR5	rheMac2
chr2	138200369	138200548	chr2	138131821	138274885	ENSMMUP00000024971	WWTR1	rheMac2
chr14	127553593	127553820	chr14	127502738	127577553	ENSMMUP00000003014	BARX2	rheMac2
chr6	76927548	76927703	chr6	76840894	77060922	ENSMMUP00000024039	MSH3	rheMac2
chr1	51200253	51200457	chr1	51186692	51357907	ENSMMUP00000012159	SPATA6	rheMac2
chr1	76999334	76999398	chr1	76990228	76999661	ENSMMUP00000016362	LRRIQ3	rheMac2
chr8	112063490	112063599	chr8	111981307	112098267	ENSMMUP00000031986	SYB	rheMac2
chr6	13191202	13191446	chr6	12717037	13288075	ENSP00000390854	PHACTR1	hg19
chr4	80894147	80894475	chr4	80826725	80992808	ENSP00000306185	ANTXR2	hg19
chr1	86398771	86398924	chr1	86194916	86622154	ENSP00000359603	COL24A1	hg19
