# Supplementary material for: Next-generation sequencing-based detection of germline L1-mediated transductions
Source: BMC Genomics. 2016 May 10;17:342. doi: 10.1186/s12864-016-2670-x (PMC4862182; doi:10.1186/s12864-016-2670-x)
Supplement: Additional file 4: — Contains IGV representations from each experimentally validated source locus (two representations: 5 and 10 kb surrounding each source locus). (ZIP 46533 kb) [file 12864_2016_2670_MOESM4_ESM.zip]

Archive with 3 entries (3 files):
- PrimateTransductionPaper_12042016_AdditionalFile4_Human_NA12878.zip
- PrimateTransductionPaper_12042016_AdditionalFile4_MinION_validated.zip
- PrimateTransductionPaper_12042016_AdditionalFile4_PCR_validated.zip
